# Supplementary material for: A review of caracal and jungle cat diets across their geographical ranges during 1842–2021
Source: Ecol Evol. 2023 May 25;13(5):e10130. doi: 10.1002/ece3.10130 (PMC10212689; doi:10.1002/ece3.10130)
Supplement: Supplementary file 1 — Appendix S1 [file ECE3-13-e10130-s006.xlsx]

## Sheet: Appendix 1
Appendix 1 List of sources (n = 81, including unverified citations) found for caracal (Caracal caracal) and jungle cat (Felis chaus) diet
during 1842–2021.
The table includes first author and year of publication, source title, original source literature author and year (if republished data or prey species), species, republication status
(“Republished”: “S” represents a source study that study republished or cited other unverifiable sources, “R” represents republished information for which we could not obtain
the original source, “O” represents original data, and “D” represents unused duplicated data from a paired original source), country where the study took place, detailed location
information if provided, mean annual precipitation (in mm), and data type (scat; stomach contents [stomach]; prey remains found [kills]; combined scat, stomach contents, and/or
prey remains found data [combined]; firsthand or secondhand reports [reports]; unverified citations [citations]; author statements without citations [secondary]; sources that
provided references to other used sources [source]). Republished data for scat, stomach contents, or prey remains found are recorded as the relevant data type, while prey species
that were an unverified citation are noted as “citation”. If a data source stated a novel prey species or novel location for a known prey species without describing a firsthand or
secondhand report or a citation, we noted a “secondary” data source. Previously unpublished relative frequency data from stomach contents of caracals and jungle cats collected
by the authors in Iran are included as Adibi 2021. Countries or regions are listed as written in the original or citing source.
Study ID	LeadAuthor_Year	Summary literature title	Original title	Species	Republished	Location	Location details	Precipitation	Type
1	Adhya2014	-	Habitat use and diet of two sympatric felids - the Fishing cat (<i>Prionailurus viverrinus</i>) and the Jungle cat (<i>Felis chaus</i>) - in a human-dominated landscape in suburban Kolkata	Jungle cat	O	India	GPS coordinates (88.56826, 22.10988)	1757	Scat
2	Adibi2014	-	Study of seasonal changes in habitat suitability of Caracal caracal schmitzi (Maschie 1812) in the central desert of Iran	Caracal	O	Iran	Kavir National Park	153	Secondary
3	Adibi2021	-	Stomach contents of Caracals and Jungle Cats in Iran	Both	O	Iran	Throughout country		Stomach
4	Allayarov1964	Heptner1992	Materialy po ekologii I geografincheskomu rasprosraneniyu kamyshovovo kota v Uzbekistane (Material on the ecology and geographic distribution of the jungle cat in Uzbekistan)	Jungle cat	R	Uzbekistan	Lower Amu-Darya	102	Combined
5	Avenant1993	-	The caracal, Felis caracal caracal Schreber, 1776, as predator in the West Coast National Park	Caracal	O	South Africa	West Coast National Park		Scat
6	Avenant1997	-	Prey use by four syntopic carnivores in a strandveld ecosystem	Caracal	D	South Africa	West Coast National Park		Source
7	Avenant2002	-	Among habitat variation in prey availability and use by caracal Felis caracal	Caracal	D	South Africa	West Coast National Park	337	Source
8	Azzaroli1966	-	Carnivori della Somalia ex-italiana	Caracal	O	Somalia	-		Stomach, Kills
9	Bekker1994	-	Die invloed van sosio-ekologiese veranderlikes op die aard en omvang van die probleemdierkwessie in suid-oos Kaaplan [The influence of socio-ecological variables on the nature and extent of problem animal issues in south-eastern Cape]	Caracal	O	South Africa	GPS coordinates (22.75258, -33.43839)		Stomach
10	Bester1982	-	Die gedragsekologie en bestuur van die Silwervos Vulpes chama (S. Smith) met spesiale verwysing na die Oranje-Vrystaat	Caracal	O	South Africa	Setdoring Nature Reserve		Stomach
11	Bothma1965	-	Random observations of the food habits of certain Carnivora of South Africa	Caracal	O	South Africa	Steensboksvalkte, Robertson, Cape province	423	Stomach
12	Braczkowski2012	-	The diet of caracal, Caracal caracal, in two areas of the southern Cape, South Africa as determined by scat analysis	Caracal	O	South Africa	Georges and Vleesbaaie		Scat
13	Chernyshev1958	Heptner1992	Fauna I ekologiya mlekopitayushchikh tugaev Tadzhikistana [Fauna and ecology of mammals in the tugais of Tadzhikistan].	Jungle cat	R	Tadzhikistan	-	504	Combined
14	De La Fuente1970	Stuart1982	The World of Wildlife Series	Caracal	R	East Africa	-		Citation
15	de Smet1993	Nowell1996	Distribution and habitat choice of larger mammals in Algeria, with special reference to nature protection	Caracal	R	Algeria	-		Citation
16	Dobamo2019	-	Ecology of Caracals and their distribution in Africa: A Review Paper	Caracal	O	Africa	-		Source
17	Dominis1968	-	The cats of africa	Caracal	O	South Africa	-		Report, Secondary
18	Dragesco-Joffe1993	Nowell1996	La vie sauvage au Sahara [Wildlife in the Sahara.]	Caracal	R	Africa	Sahara Desert		Citation
19	Drouilly2018	-	Dietary Niche Relationships Among Predatorson Farmland and a Protected Area	Caracal	O	South Africa	Anysberg Nature Reserve, Surrounding farmland	324	Scat, Kills
20	Drouilly2020	-	Global positioning system location clusters vs. scats: comparing dietary estimates to determine mesopredator diet in a conflict framework	Caracal	O	South Africa	Anysberg Nature Reserve	303	Scat, Kills
21	Farhadinia2007	-	Ecology and status of the Caracal, Caracal caracal, (Carnivora: Felidae,) in the Abbasabad Naein Reserve, Iran	Caracal	O	Iran	Abbasabad Naein Reserve	112	Secondary
22	Forester1988	Harrison1991	Caracal cunning. PDO News 1/1988:8-11	Caracal	R	Oman	-		Citation
23	Ghoddousi2009	-	Status of caracal in Bahram'gur Protected Area, Iran	Caracal	O	Iran	Bahram'gur Protected Area (28.61666, 54.41666)	266	Scat
24	Grinberg1933	Heptner1973	Rys' i rosomakha, ikh promysly i znachenie V okhotnich'em khozyaistve SSSR [Lynx and wolverine, their exploitation and importance in the hunting economy of the USSR]	Caracal	R	Soviet Union	-		Citation
25	Grobler1981	-	Feeding behaviour of the caracal Felis caracal Schreber 1776 in the Mountain Zebra National Park	Caracal	O	South Africa	GPS coordinates (25.62113, -32.18333)	413	Scat, Kills
26	Grzimek1975	-	Grzimek's Animal Live Encyclopedia	Caracal	O	No location	-		Secondary
27	Harrison1991	-	Mammals of Arabia	Both	S	Arabia	-		Secondary
28	Heptner1941	Heptner1992	Mlekopitayushchie Dagestana [Mammals of Dagestan]	Jungle cat	R	Dagestan	Lower Terek River	421	Stomach
29	Heptner1992	-	Mammals of the Solviet Union Volume II Part 2	Both	S	South Africa, Soviet Union, Turkmenia	Repetek Biosphere State Reserve	140	Stomach, Report
30	Ishunin1965	Heptner1992	K biologii kamyshovovo kota v yuzhnom Uzbekistane (Biology of the jungle cat in southern Uzbekistan)	Jungle cat	R	Uzbekistan	Upper Amu-Darya, Aral-Paigambar Island)	155	Scat
31	Jansen2019	-	Determining the diet of an African mesocarnivore, the caracal: scat or GPS cluster analysis?	Caracal	O	South Africa	GPS coordinates (18.33505, -30.27932)	214	Scat, Kills
32	Jerdon1874	-	Mammals of India	Both	O	India	-		Report
33	Johnsingh1983	-	Large mammalian prey-predators in Bandipur	Jungle cat	O	Nepal	Bandipur Tiger Reserve	1450	Scat
34	Khalaf-vonJaffa2006	-	The Wild Cats of Palestine	Both	O	Palestine	-		Report
35	Khan1986	-	Food of some mammalian predators in the cultivated areas of Punjab	Jungle cat	O	India	Punjab	566	Scat
36	Kingdon1977	-	East African Mammals	Caracal	O	East Africa	-		Report, Secondary
37	Lay1967	-	A Study of the Mammals of Iran of Iran 1962-1963	Jungle cat	O	Iran	-		Stomach
38	Leighton2020	-	An integrated dietary assessment increases feeding event detection in an urban carnivore	Caracal	O	South Africa	Cape Peninsula	670	Scats, Kills
39	Majumder2011	-	Food habits and temporal activity patterns of the Golden Jackal Canis aureus and the Jungle Cat Felis chaus in Pench Tiger Reserve, Madhya Pradesh	Jungle cat	O	India	GPS coordinates (79.32093, 21.73021)	1081	Scat
40	Melville2004	-	Prey selection by caracal in the Kgalagadi Transfrontier Park	Caracal	S	South Africa	Kgalagadi Transfrontier Park	220	Scat, Kills
41	Mendelssohn1989	-	Felids in Israel	Both	O	Israel	-		Report, Secondary
42	Mills1977	-	Diet and foraging behavior of the brown hyaena, Hyaena brunnea Thunberg, 1820 in the Southern Kalahari	Caracal	O	South Africa	Kalahari Gemsbok National Park	232	Kills
43	Momeni2019	-	Molecular versus morphological approaches to diet analysis of the caracal (Caracal caracal)	Caracal	O	Iran	Abbasabad Wildlife Refuge/Isfahan	87	Scat
44	Moolman1986	-	n vergelyking van die voedingsegwoontes van die rooikat Felis caracal binne en buite die Bergkwagga Nasionale Park	Caracal	O	South Africa	Mt. Zebra National Park	418	Scat
45	Mukherjee1989	-	Ecological separation of four sympatric carnivores in Keoladeo Ghana National Park, Bharatpur, Rajasthan, India	Jungle cat	O	India	Keoladeo Ghana National Park		Scat, Report
46	Mukherjee2004	-	The importance of rodents in the diet of jungle cat (Felis chaus), caracal (Caracal caracal) and golden jackal (Canis aureus) in Sariska Tiger Reserve, Rajasthan, India	Both	O	India	Sariska Tiger Reserve	486	Scat
47	Neils2018	-	Caracals in a heterogenous landscape: resolutions for human-carnivore conflicts	Caracal	O	Namibia	Farmlands throughout country; regions of Karoo, Kalahari grassland, sparse shrublands, and Acacia thornbrush	317	Scat, Kills
48	Niethammer1966	-	Zur ernahrung des sumpfluchses (Felis chaus Gnldenstadt, 1776) in Afghanistan	Jungle cat	O	Afghanistan	-	283	Stomach
49	Novikov 1962	-	Carnivorous mammals of the fauna of the U.S.S.R.	Both	O	Soviet Union	-		Secondary
50	Nowell1996	-	Wild cats: status survey and conservation action plan	Both	S	Algeria, Africa, India, Saudi Arabia	Sahara Desert		Source
51	Ognev1935	Heptner1992, Stuart1982	Zveri SSSR i prilezhaschikh stran [Animals of the USSR and adjacent countries]	Caracal	R	Soviet Union	-		Citation
52	Palmer1988	-	Caracal and African wild cat diet in the Karoo National Park and the implications thereof for hyrax	Caracal	O	South Africa	Karoo National Park	236	Scat
53	Pienaar1964	-	The small mammals of the Kruger National Park - a systematic list and zoogeography	Caracal	O	South Africa	Kruger National Park	538	Report
54	Pienaar1969	-	Predator-prey relationships amongst the larger mammals of Kruger National park	Caracal	O	South Africa	Kruger National Park	538	Kills
55	Pohl2015	-	The diet of caracal (Caracal caracal) in the Southern Free State	Caracal	O	South Africa	Tussen Die Riviere Nature Reserve	452	Scat
56	Prakesh1959	-	Food of some indian desert mammals	Jungle cat	O	India	Rajasthan desert		Stomach
57	Pringle1979	-	Observations on the Lynx Caracal in the Bedford District	Caracal	O	South Africa	Bedford district	515	Stomach
58	Rathore1984	Nowell1996	Behavioral observations of leopard and jungle cat in Ranthambhor National Park and Tiger Reserve, Rajasthan	Jungle cat	R	India	Ranthambhor National Park and Tiger Reserve		Citation
59	Rautenbach1978	-	The mammals of the Transvaal	Caracal	O	South Africa	Transvaal		Stomach
60	Roberts1977	-	The mammals of Pakistan	Both	O	Pakistan	-		Report
61	Rowerowe1978	-	The small carnivores of Natal	Caracal	O	South Africa	Natal		Report
62	Sapozhenkov1960	Heptner1992	Karakal pod Repetekom [Caracal around Repetek]	Caracal	R	Turkmenia	Repetek Biosphere State Reserve	138	Report
63	Sapozhenkov1962	Heptner1992	Ob ekologii karakala (Felis caracal Mull.) v Karakumankh (On the ecology of the caracal (Felis caracal Mull) in the Karakum)	Caracal	R	Turkmenia	Repetek Biosphere State Reserve	138	Scat
64	Schaller1967	-	The Deer and the Tiger: A study of wildlife in india	Jungle cat	O	India	Khana Park	1442	Scat
65	Shortridge1934	-	The mammals of South West Africa	Caracal	O	South Africa	-		Report
66	Stoddart1979	-	Feeding behaviour of the caracal Felis caracal	Caracal	O	Israel, South Africa	-		Report
67	Smithers1971	-	The mammals of Botswana	Caracal	O	Botswana	-	390	Stomach
68	Smithers1979	Stuart1982	Checklist and atlas of the mammals of Zimbabwe Rhodesia	Caracal	R	Zimbabwe	-		Citation
69	Stewart1963	-	The Arabian Oryx (Oryx Leucoryx Pallas)	Caracal	O	Qatar	-		Report
70	Stuart1981	-	Notes on mammalian carnivores of the Cape Province, South Africa	Caracal	D	East Africa, Somalia, South Africa, Soviet Union, Zimbabwe	Cape Province	423	Report
71	Stuart1982	-	Aspects of the biology of the caracal (Felis caracal Schreber 1776) in the Cape province, South Africa	Caracal	S	South Africa	Cape Province		Source
72	Stuart1991	-	Prey of caracal Felis caracal in two areas of Cape Province, South Africa	Caracal	O	S South Africa	Two regions of south Cape Province	360	Scat, Stomach, Kills, Combined
73	Stuart2007	-	Diet of leopard and caracal in the northern United Arab Emirates and adjoining Oman territory	Caracal	O	United Arab Emerates	Sultanate of Oman	162	Scat
74	Tehsin1990	-	Jungle cat Felis chaus and Grey junglefowl Gallus soonerati	Jungle cat	O	India	Laden Forest		Report
75	vanHeezik1998	-	Range size and habitat use of an adult male caracal in northern Saudi Arabia	Caracal	O	Saudi Arabia	GPS coordinates (39.35848, 30.62106)		Scat, Kills
76	Vereshchagin1942	Heptner1992	Katalog zverei Azerbaidzhana [Catalog of the animals of Azerbaidzhan]	Jungle cat	R	Azerbaizhan	-	360	Stomach
77	Vigne1842	-	Travels in Kashmir, Ladak, Iskardo, the countries adjoining the mountain-course of the indus and the Himalaya, north of the Punjab	Caracal	O	India	-	553	Report
78	Viljoen1973	-	Notes on stomach contents analyses of various carnivores in Southern Africa (Mammalia: Carnivora)	Caracal	O	South Africa	Nelspruit, Transvaal		Stomach
79	Weisbein1990	-	The biology and ecology of the caracal Felis caracal in the Aravah Valley of Israel	Caracal	O	Israel	Northern Aravah Valley	456	Combined
80	Wilson1966	-	Predators of the common duiker, Sylvicapra grimmea, in eastern Zambia	Caracal	O	Zambia	Eastern province		Report
81	Wilson2016	-	The black-footed cat Felis nigripes (Burchell, 1824): a review of the geographical distribution and conservation status	Caracal	O	South Africa	-		Report
