# Supplementary material for: A review of caracal and jungle cat diets across their geographical ranges during 1842–2021
Source: Ecol Evol. 2023 May 25;13(5):e10130. doi: 10.1002/ece3.10130 (PMC10212689; doi:10.1002/ece3.10130)
Supplement: Supplementary file 2 — Appendix S2 [file ECE3-13-e10130-s005.xlsx]

## Sheet: Appendix 2
Appendix 2 List of caracal (Caracal caracal) prey species from scat, stomach contents, prey remains found, firsthand and secondhand reports, citations of unverified sources,
and secondary statements with species common name, genus, species, family, order, and class; corresponding publication number (Reference source; Appendix 1),
data type with corresponding publication number in parentheses (scat; stomach contents [stomach]; prey remains found [kills]; combined scat, stomach contents, and/or prey
remains found data [combined]; firsthand or secondhand reports [reports]; unverified citations [citations]; author statements without citations [secondary]), and country or
region of record (with corresponding publication number in parentheses). Countries or regions are reported as written in the original or citing source.
Common Name	Genus	Species	Family	Order	Class	Phylum	Reference_Source	Type	Location(s)
Araneidae	-	-	-	Araneae	Arachnida	Arthropoda	5, 43	Scat (5, 43)	Iran (43), South Africa (5)
Opiliones	-	-	-	Opiliones	Arachnida	Arthropoda	63	Scat (63)	Turkmenia (63)
Scorpiones	-	-	-	Scorpiones	Arachnida	Arthropoda	5, 9, 31, 43, 52, 63	Scat (5, 31, 43, 52, 63), Stomach (9), Secondary	Iran (43), Turkmenia (63), South Africa (5, 9, 31, 52)
Solifugae	-	-	-	Solifugae	Arachnida	Arthropoda	31, 52, 73	Scat (31, 52, 73)	South Africa (31, 52), United Arab Emirates (73)
Millipedes	-	-	-	-	Diplopoda	Arthropoda	55	Scat (55)	South Africa (55)
Coleoptera	-	-	-	Coleoptera	Insecta	Arthropoda	5, 9, 31, 39, 52, 55, 63	Scat (5, 31, 39, 52, 55, 63), Stomach (9)	South Africa (5, 9, 31, 39, 52, 55), Turkmenia (63)
Hymenoptera	-	-	-	Hymenoptera	Insecta	Arthropoda	52	Scat (52)	South Africa (52)
Lepidoptera	-	-	-	Lepidoptera	Insecta	Arthropoda	17, 52	Scat (52), Report (17)	South Africa (17, 52)
Odonata	-	-	-	Odonata	Insecta	Arthropoda	5	Scat (5)	South Africa (5)
Orthoptera	-	-	-	Orthoptera	Insecta	Arthropoda	5, 9, 31, 52, 55	Scat (5, 31, 52, 55), Stomach (9)	South Africa (5, 9, 31, 52, 55)
African bullfrog	Pyxicephalus	adspersus	Pyxicephalidae	Anura	Amphibia	Chordata	47	Scat (47), Stomach (47)	Namibia (47)
Steppe eagle	Aquila	nipalensis	Accipitridae	Accipitriformes	Aves	Chordata	75	Kill (75)	Saudi Arabia (75)
Tawny eagle	Aquila	rapax	Accipitridae	Accipitriformes	Aves	Chordata	36	Secondary (36)	No Location (36)
Brown snake eagle	Circaetus	cinereus	Accipitridae	Accipitriformes	Aves	Chordata	47	Kills (47)	Namibia (47)
Pale chanting goshawk	Melierax	canorus	Accipitridae	Accipitriformes	Aves	Chordata	47	Kills (47)	Namibia (47)
Martial eagle	Polemaetus	bellicosus	Accipitridae	Accipitriformes	Aves	Chordata	36	Secondary (36)	No Location (36)
Egyptian goose	Alopochen	aegyptiaca	Anatidae	Anseriformes	Aves	Chordata	38, 47	Combined (38, 47)	Namibia (47), South Africa (38)
Duck	Anas	-	Anatidae	Anseriformes	Aves	Chordata	47, 57	Stomach (57), Combined (47)	Namibia (47), South Africa (57)
Southern yellow-billed hornbill	Tockus	leucomelas	Bucerotidae	Bucerotiformes	Aves	Chordata	47	Kills (47)	Namibia (47)
Nightjar	Caprimulgus	-	Caprimulgidae	Caprimulgiformes	Aves	Chordata	47	Scat (47), Stomach (47), Kills (47)	Namibia (47)
Spotted thick-knee	Burhinus	capensis	Burhinidae	Charadriiformes	Aves	Chordata	47	Combined (47)	Namibia (47)
Eurasian stone-curlew	Burhinus	oedicnemus	Burhinidae	Charadriiformes	Aves	Chordata	24, 51	Citation (24, 51)	Turkmenia (24, 51)
Crowned lapwing	Vanellus	coronatus	Charadriidae	Charadriiformes	Aves	Chordata	47	Combined (47)	Namibia (47)
Common buttonquail	Turnix	sylvatica	Turnicidae	Charadriiformes	Aves	Chordata	47, 67	Stomach (67), Combined (47)	Botswana (67), Namibia (47)
Stork	-	-	Ciconiidae	Ciconiiformes	Aves	Chordata	51	Citation (51)	Soviet Union (51)
Namaqua dove	Oena	capensis	Columbidae	Columbiformes	Aves	Chordata	47	Combined (47)	Namibia (47)
Laughing dove	Spilopelia	senegalensis	Columbidae	Columbiformes	Aves	Chordata	47	Combined (47)	Namibia (47)
Cape turtle-dove	Streptopelia	capicola	Columbidae	Columbiformes	Aves	Chordata	38, 47	Combined (38, 47)	Namibia (47), South Africa (38)
African green pigeon	Treron	calvus	Columbidae	Columbiformes	Aves	Chordata	47	Combined (47)	Namibia (47)
Pigeon	-	-	Columbidae	Columbiformes	Aves	Chordata	4, 24, 51, 36	Reports (4, 36), Citation (24, 51)	East Africa (36), Palestine (4), Turkmenia (24, 51)
Purple roller	Coracias	naevius	Coraciidae	Coraciiformes	Aves	Chordata	47	Scat (47), Stomach (47)	Namibia (47)
Vulturine guineafowl	Acryllium	vulturinum	Numididae	Galliformes	Aves	Chordata	8	Stomach (8)	Somalia (8)
Helmeted guineafowl	Numida	meleagris	Numididae	Galliformes	Aves	Chordata	9, 11, 25, 38, 47, 55, 57, 72	Scat (25, 55, 72), Stomach (9, 11, 57, 72), Kills, Combined (47)	Namibia (47), South Africa (9, 11, 25, 55, 57, 72)
Chukar partridge	Alectoris	chukar	Phasianidae	Galliformes	Aves	Chordata	2, 34, 41	Secondary (2, 34, 41)	Iran (2), Israel (41), Palestine (34)
See-see partridge	Ammoperdix	griseogularis	Phasianidae	Galliformes	Aves	Chordata	3	Stomach (3)	Iran (3)
Desert partridge	Ammoperdix	heyi	Phasianidae	Galliformes	Aves	Chordata	34, 41	Secondary (34, 41)	Israel (41), Palestine (34)
Domestic chicken	Gallus	gallus	Phasianidae	Galliformes	Aves	Chordata	21, 34, 38, 59	Stomach (59), Secondary (21, 34)	Iran (21), Palestine (34), South Africa (59)
Domestic turkey	Meleagris	gallopavo	Phasianidae	Galliformes	Aves	Chordata	34	Secondary (34)	Palestine (34)
Indian Peafowl	Pavo	cristatus	Phasianidae	Galliformes	Aves	Chordata	32, 38	Reports (32), Combined (38)	India (32), South Africa (38)
Red-billed francolin	Pternistis	adspersus	Phasianidae	Galliformes	Aves	Chordata	67	Stomach (67)	Botswana (67)
Francolin	Pternistis	-	Phasianidae	Galliformes	Aves	Chordata	47, 55	Scat (55), Stomach, Kills, Combined (47)	Namibia (47), South Africa (55)
Grey-winged francolin	Scleroptila	afra	Phasianidae	Galliformes	Aves	Chordata	9, 25, 38	Stomach (9, 25), Combined (38)	South Africa (9, 25, 38)
Caspian snowcock	Tetraogallus	caspius	Phasianidae	Galliformes	Aves	Chordata	3	Stomach (3)	Iran (3)
Hazel grouse	Tetrastes	bonasia	Phasianidae	Galliformes	Aves	Chordata	51	Citation (51)	Soviet Union (51)
Pheasant	-	-	Phasianidae	Galliformes	Aves	Chordata	24, 51	Citation (24, 51)	Turkmenia (24, 51)
Red-knobbed coot	Fulica	cristata	Rallidae	Gruiformes	Aves	Chordata	47	Stomach (47)	Namibia (47)
Grey go-away bird	Crinifer	concolor	Musophagidae	Musophagiformes	Aves	Chordata	67	Stomach (67)	Botswana (67)
Southern black korhaan	Afrotis	afra	Otididae	Otidiformes	Aves	Chordata	72	Scat (72)	South Africa (72)
Northern black korhaan	Afrotis	afraoides	Otididae	Otidiformes	Aves	Chordata	47	Combined (47)	Namibia (47)
Kori bustard	Ardeotis	kori	Otididae	Otidiformes	Aves	Chordata	25, 39, 47	Scat (39), Kills (25, 39), Combined (47)	Namibia (47), South Africa (25, 39)
Houbara bustard	Chlamydotis	undulata	Otididae	Otidiformes	Aves	Chordata	2, 24, 51	Secondary (2), Citation (24, 51)	Iran (2), Turkmenia (24, 51)
Red-crested korhaan	Eupodotis	ruficrista	Otididae	Otidiformes	Aves	Chordata	39, 47	Scat (39), Combined (47)	Namibia (47), South Africa (39)
Karoo korhaan	Eupodotis	vigorsii	Otididae	Otidiformes	Aves	Chordata	47	Combined (47)	Namibia (47)
Ludwig's bustard	Neotis	ludwigii	Otididae	Otidiformes	Aves	Chordata	47	Combined (47)	Namibia (47)
Desert lark	Ammomanes	deserti	Alaudidae	Passeriformes	Aves	Chordata	3	Stomach (3)	Iran (3)
Crested lark	Galerida	cristata	Alaudidae	Passeriformes	Aves	Chordata	3, 29, 63	Scat (63), Stomach (3, 29)	Iran (3), Turkmenia (63), Soviet Union (29, 51)
Lark	Mirafra	-	Alaudidae	Passeriformes	Aves	Chordata	47	Combined (47)	Namibia (47)
Crow	Corvus	-	Corvidae	Passeriformes	Aves	Chordata	77	Reports (77)	India (77)
Pander's ground jay	Podoces	panderi	Corvidae	Passeriformes	Aves	Chordata	63	Scat (63)	Turkmenia (63)
Fork-tailed drongo	Dicrurus	adsimilis	Dicruridae	Passeriformes	Aves	Chordata	47	Combined (47)	Namibia (47)
Bunting	Emberiza	-	Emberizidae	Passeriformes	Aves	Chordata	47	Combined (47)	Namibia (47)
Pipit	Anthus	-	Motacillidae	Passeriformes	Aves	Chordata	47	Combined (47)	Namibia (47)
Ant-eating chat	Myrmecocichla	formicivora	Muscicapidae	Passeriformes	Aves	Chordata	47	Combined (47)	Namibia (47)
Sociable weaver	Philetairus	socius	Ploceidae	Passeriformes	Aves	Chordata	47	Combined (47)	Namibia (47)
Starling	Lamprotornis	-	Sturnidae	Passeriformes	Aves	Chordata	47	Combined (47)	Namibia (47)
Groundscraper thrush	Psophocichla	litsitsirupa	Turdidae	Passeriformes	Aves	Chordata	47	Combined (47)	Namibia (47)
Long-tailed paradise whydah	Vidua	paradisaea	Viduidae	Passeriformes	Aves	Chordata	47	Combined (47)	Namibia (47)
Shaft-tailed whydah	Vidua	regia	Viduidae	Passeriformes	Aves	Chordata	47	Combined (47)	Namibia (47)
Orange River white-eye	Zosterops	pallidus	Zosteropidae	Passeriformes	Aves	Chordata	57, 72	Stomach (57, 72)	South Africa (57, 72)
Meyer's parrot	Poicephalus	meyeri	Psittacidae	Psittaciformes	Aves	Chordata	36	Report (36)	East Africa (36)
Crowned sandgrouse	Pterocles	coronatus	Pteroclidae	Pterocliformes	Aves	Chordata	3	Stomach (3)	Iran (3)
Black-bellied sandgrouse	Pterocles	orientalis	Pteroclidae	Pterocliformes	Aves	Chordata	3	Stomach (3)	Iran (3)
Sandgrouse	Pterocles	-	Pteroclidae	Pterocliformes	Aves	Chordata	14, 24, 47, 51	Scat (47), Stomach (47), Kills (51), Citation (14, 24, 51)	East Africa (14), Namibia (47), Turkmenia (24, 51)
Spotted eagle-owl	Bubo	africanus	Strigidae	Strigiformes	Aves	Chordata	38, 47	Combined (38, 47)	Namibia (47)
Verreaux's eagle-owl	Bubo	lacteus	Strigidae	Strigiformes	Aves	Chordata	47	Combined (47)	Namibia (47)
Barn owl	Tyto	alba	Tytonidae	Strigiformes	Aves	Chordata	47	Combined (47)	Namibia (47)
Ostrich	Struthio	-	Struthionidae	Struthioniformes	Aves	Chordata	11, 47, 65	Stomach (11, 47), Reports (65), Secondary	Namibia (47), South Africa (11, 65)
Impala	Aepyceros	melampus	Bovidae	Artiodactyla	Mammalia	Chordata	54, 65, 67	Stomach (67), Kills (54), Reports (65)	Botswana (67), South Africa (54, 65)
Springbok	Antidorcas	marsupialis	Bovidae	Artiodactyla	Mammalia	Chordata	5, 19, 25, 31, 42, 44, 47, 52, 55, 65	Scat (5, 19, 25, 31, 44, 47, 52, 55), Kills (25, 42), Reports (65), Combined (52)	Namibia (47), South Africa (5, 25, 31, 42, 44, 52, 55, 65, 72)
Blackbuck	Antilope	cervicapra	Bovidae	Artiodactyla	Mammalia	Chordata	26	Secondary (26)	Asia (26)
Wild goat	Capra	aegagrus	Bovidae	Artiodactyla	Mammalia	Chordata	43	Scat (43)	Iran (43)
Domestic goat	Capra	hircus	Bovidae	Artiodactyla	Mammalia	Chordata	19, 21, 31, 38, 46, 47, 57, 72, 73	Scat (19, 31, 46, 72, 73), Stomach (57, 72), Kills (31), Combined (38, 47), Reports, Secondary (2, 21)	Iran (21), India (46), Namibia (47), South Africa (19, 31, 38, 57, 72), United Arab Emirates (73)
Ibex	Capra	-	Bovidae	Artiodactyla	Mammalia	Chordata	26	Secondary (26)	No Location (26)
Blesbok	Damaliscus	pygargus	Bovidae	Artiodactyla	Mammalia	Chordata	47	Combined (47)	Namibia (47)
Thompson's gazelle	Eudorcas	thomsonii	Bovidae	Artiodactyla	Mammalia	Chordata	29	Secondary (29)	South Africa (29)
Jabeer/Indian gazelle	Gazella	bennettii	Bovidae	Artiodactyla	Mammalia	Chordata	2	Secondary (2)	Iran (2)
Dorcas gazelle	Gazella	dorcas	Bovidae	Artiodactyla	Mammalia	Chordata	15, 18	Citation (15, 18)	Algeria (15), Chad (18)
Goitered gazelle	Gazella	subgutturosa	Bovidae	Artiodactyla	Mammalia	Chordata	3, 24, 29, 49, 51, 62, 63, 69, 75	Scat (63), Stomach (3), Kills (75), Citation (24, 51), Reports (2, 29, 62, 69), Secondary (49)	Iran (3), Qatar (69), Turkmenia (24, 29, 51, 62, 63), Saudi Arabia (75), Soviet Union (49)
Gazelle	Gazella	-	Bovidae	Artiodactyla	Mammalia	Chordata	22, 34, 41	Citation (22), Secondary (34, 41)	Israel (41), Oman (22), Palestine (34)
Kirk's dik-dik	Madoqua	kirkii	Bovidae	Artiodactyla	Mammalia	Chordata	8, 47	Kill (8), Combined (47)	Namibia (47), Somalia (8)
Salt's dik-dik	Madoqua	saltiana	Bovidae	Artiodactyla	Mammalia	Chordata	8	Stomach (8)	Somalia (8)
Klipspringer	Oreotragus	oreotragus	Bovidae	Artiodactyla	Mammalia	Chordata	9, 19, 20, 31, 47, 52, 57, 72	Scat (19, 31, 52, 72), Stomach (9, 57, 72), Kills (20, 31, 72), Combined (47), Reports	Namibia (47), South Africa (9, 19, 20, 31, 52, 57, 72)
Gemsbok/Oryx	Oryx	gazella	Bovidae	Artiodactyla	Mammalia	Chordata	19, 47	Scat (19), Combined (47)	Namibia (47), South Africa (19)
Arabian oryx	Oryx	leucoryx	Bovidae	Artiodactyla	Mammalia	Chordata	17	Report (17)	Saudi Arabia (17)
Domestic sheep	Ovis	aries	Bovidae	Artiodactyla	Mammalia	Chordata	19, 20, 29, 31, 38, 39, 47, 55, 57, 66, 72, 73	Scat (19, 31, 39, 55, 72, 73), Stomach (57, 72), Kills (20, 31), Combined (38, 47), Reports (29, 66)	Namibia (47), South Africa (19, 20, 31, 38, 39, 55, 57, 66, 72), Turkmenia (29), United Arab Emirates (73)
Turkmenian mountain sheep	Ovis	gmelini	Bovidae	Artiodactyla	Mammalia	Chordata	24, 51	Citation (24, 51)	Turkmenia (24, 51)
Mouflon/Urial (sheep)	Ovis	orientalis	Bovidae	Artiodactyla	Mammalia	Chordata	2, 34, 60	Reports (34, 60), Secondary (2)	Iran (2), Pakistan (60), Palestine (34)
Grey rhebok	Pelea	capreolus	Bovidae	Artiodactyla	Mammalia	Chordata	9, 52, 57, 70, 72	Scat (72, 52), Stomach (9, 57, 72), Kills (72), Reports (70)	South Africa (9, 52, 57, 70, 72)
Blue duiker	Philantomba	monticola	Bovidae	Artiodactyla	Mammalia	Chordata	12, 72	Scat, Stomach (12, 72)	South Africa (12, 72)
Steenbok	Raphicerus	campestris	Bovidae	Artiodactyla	Mammalia	Chordata	3, 5, 9, 10, 19, 20, 25, 31, 42, 44, 46, 55, 57, 66, 72	Scat (5, 19, 25, 31, 44, 55, 72), Stomach (9, 10), Kills (20, 25, 42, 54, 57, 66, 72), Combined (47)	Namibia (47), South Africa (5, 9, 10, 19, 20, 25, 31, 42, 44, 54, 55, 57, 66, 72)
Cape grysbok	Raphicerus	melanotis	Bovidae	Artiodactyla	Mammalia	Chordata	9, 12, 38, 57, 72	Stomach (9, 12, 57, 72), Kills (72)	South Africa (9, 12, 57, 72)
Sharpe's grysbok	Raphicerus	sharpei	Bovidae	Artiodactyla	Mammalia	Chordata	54	Scat, Kills (54)	South Africa (54)
Mountain reedbuck	Redunca	fulvorufula	Bovidae	Artiodactyla	Mammalia	Chordata	10, 25, 44, 52, 55, 57, 61, 65, 70, 72	Scat (25, 44, 52, 55), Stomach (10, 57, 72), Kills (25, 70), Reports (61, 65, 70)	South Africa (10, 25, 44, 52, 55, 57, 61, 65, 70, 72)
Common duiker	Sylvicapra	grimmia	Bovidae	Artiodactyla	Mammalia	Chordata	5, 9, 11, 19, 20, 25, 31, 44, 46, 56, 72, 80	Scat (5, 19, 25, 31, 44, 72), Stomach (9, 11, 57, 72), Kills (20, 25, 31, 72, 80), Combined (47)	Namibia (47), South Africa (5, 9, 11, 19, 20, 25, 31, 44, 57, 72), Zambia (80)
Duiker	Sylvicapra	-	Bovidae	Artiodactyla	Mammalia	Chordata	54	Kills (54)	South Africa (54)
Cape bushbuck	Tragelaphus	scriptus	Bovidae	Artiodactyla	Mammalia	Chordata	12, 57, 70, 72	Scat (72), Stomach (12, 57, 72), Kills (72), Report (70)	South Africa (12, 57, 70, 72)
Greater kudu	Tragelaphus	strepsiceros	Bovidae	Artiodactyla	Mammalia	Chordata	19, 47, 65	Scat (19), Combined (47), Reports (65)	Namibia (47), South Africa (19, 65)
Dromedary	Camelus	dromedarius	Camelidae	Artiodactyla	Mammalia	Chordata	75	Kill (75)	Saudi Arabia (75)
Desert warthog	Phacochoerus	aethiopicus	Suidae	Artiodactyla	Mammalia	Chordata	47, 59, 78	Stomach (59, 78), Combined (47)	Namibia (47), South Africa (59, 78)
Bushpig	Potamochoerus	larvatus	Suidae	Artiodactyla	Mammalia	Chordata	12	Scat (12)	South Africa (12)
Dog	Canis	familiaris	Canidae	Carnivora	Mammalia	Chordata	29, 38	Reports (29), Combined (38)	Turkmenia (29), South Africa (38)
Black-backed jackal	Canis	mesomelas	Canidae	Carnivora	Mammalia	Chordata	25, 47, 57	Stomach (57), Kills (25), Combined (47), Secondary	Namibia (47), South Africa (25, 57)
Bat-eared fox	Otocyon	megalotis	Canidae	Carnivora	Mammalia	Chordata	19, 39, 47, 57, 70	Scat (19, 39), Stomach (57), Kills (39), Combined (47), Reports (70)	Namibia (47), South Africa (19, 39, 57, 70)
Cape fox	Vulpes	chama	Canidae	Carnivora	Mammalia	Chordata	39, 47	Scat (39), Kills (39), Combined (47)	Namibia (47), South Africa (39)
Red fox	Vulpes	vulpes	Canidae	Carnivora	Mammalia	Chordata	62, 63	Scat (63), Reports (62)	Turkmenia (62, 63)
Cape golden mole	Chrysochloris	asiatica	Chrysochloridae	Carnivora	Mammalia	Chordata	38, 72	Scat (38), Stomach (72), Combined (38)	South Africa (38, 72)
Caracal	Felis	caracal	Felidae	Carnivora	Mammalia	Chordata	39, 57, 70, 72	Stomach (57, 70, 72), Reports (39)	South Africa (39, 57, 70, 72)
Domestic cat	Felis	catus	Felidae	Carnivora	Mammalia	Chordata	12, 38, 47	Scat (12), Combined (38, 47)	Namibia (47), South Africa (12, 38)
African wildcat	Felis	lybica	Felidae	Carnivora	Mammalia	Chordata	19, 25, 31, 39, 47, 54	Scat (19, 39), Kills (25, 31, 39, 54), Combined (47), Secondary	Namibia (47), South Africa (19, 25, 31, 39, 54, 72)
Small-spotted cat	Felis	nigripes	Felidae	Carnivora	Mammalia	Chordata	47, 81	Kills (81), Combined (47)	Namibia (47), South Africa (81)
Marsh mongoose	Atilax	paludinosus	Herpestidae	Carnivora	Mammalia	Chordata	5, 38, 72	Scat (5, 72), Stomach (72), Combined (38)	South Africa (5, 38, 72)
Yellow mongoose	Cynictis	penicillata	Herpestidae	Carnivora	Mammalia	Chordata	31, 39, 47, 55, 57, 72	Scat (31, 39, 55), Stomach (57, 72), Kills (39), Combined (47)	Namibia (47), South Africa (31, 39, 55, 57, 72)
Cape grey mongoose	Galerella	pulverulentes	Herpestidae	Carnivora	Mammalia	Chordata	5, 9, 11, 12, 19, 20, 25, 38, 44, 72	Scat (5, 12, 19, 25, 44), Stomach (9, 11, 72), Kills (20), Reports	South Africa (5, 9, 11, 12, 19, 20, 25, 44, 72)
Slender mongoose	Galerella	sanguinea	Herpestidae	Carnivora	Mammalia	Chordata	47, 57	Stomach (57), Combined (47)	Namibia (47), South Africa (57)
Egyptian mongoose	Herpestes	ichneumon	Herpestidae	Carnivora	Mammalia	Chordata	72, 79	Scat (72), Stomach (72), Combined (79)	Israel (79), South Africa (72)
Banded mongoose	Mungos	mungo	Herpestidae	Carnivora	Mammalia	Chordata	47	Combined (47)	Namibia (47)
Meercat	Suricata	suricatta	Herpestidae	Carnivora	Mammalia	Chordata	31, 52	Scat (31, 52)	South Africa (31, 52)
Aardwolf	Proteles	cristatus	Hyaenidae	Carnivora	Mammalia	Chordata	20, 31, 47, 55	Scat (31, 55), Kills (20), Combined (47)	Namibia (47), South Africa (19, 20, 31, 55)
Striped polecat	Ictonyx	striatus	Mustelidae	Carnivora	Mammalia	Chordata	5, 9, 31, 39, 47, 52, 57, 72	Scat (5, 31, 39, 52), Stomach (9, 57, 72), Kills (39), Combined (47)	Namibia (47), South Africa (5, 9, 31, 39, 52, 57, 72)
White-toothed shrew	Crocidura	-	Soricidae	Carnivora	Mammalia	Chordata	72	Stomach (72)	South Africa (72)
Small-spotted genet	Genetta	genetta	Viverridae	Carnivora	Mammalia	Chordata	12, 19, 47	Scat (12, 19), Combined (47)	Namibia (47), South Africa (12, 19)
Genet	Genetta	-	Viverridae	Carnivora	Mammalia	Chordata	57, 72	Stomach (57, 72)	South Africa (57, 72)
Roundleaf bat	Hipposideros	-	Hipposideridae	Chiroptera	Mammalia	Chordata	47	Scat (47), Stomach (47)	Namibia (47)
Egyptian free-tailed bat	Tadarida	aegyptiaca	Molossidae	Chiroptera	Mammalia	Chordata	47	Scat (47), Stomach (47)	Namibia (47)
Slit-faced bat	Nycteris	-	Nycteridae	Chiroptera	Mammalia	Chordata	47	Scat (47), Stomach (47)	Namibia (47)
Horseshoe bat	Rhinolophus	-	Rhinolophidae	Chiroptera	Mammalia	Chordata	47	Scat (47), Stomach (47)	Namibia (47)
South African hedgehog	Atelerix	frontalis	Erinaceidae	Eulipotyphla	Mammalia	Chordata	47	Combined (47)	Namibia (47)
Long-eared hedgehog	Hemiechinus	auritus	Erinaceidae	Eulipotyphla	Mammalia	Chordata	62, 63	Scat (63), Reports (62)	Turkmenia (62, 63)
Desert hedgehog	Paraechinus	aethiopicus	Erinaceidae	Eulipotyphla	Mammalia	Chordata	79	Combined (79)	Israel (79)
Brandt's Hedgehog	Paraechinus	hypomelas	Erinaceidae	Eulipotyphla	Mammalia	Chordata	43	Scat (43)	Iran (43)
Hedgehog sp.	-	-	Erinaceidae	Eulipotyphla	Mammalia	Chordata	34, 41	Secondary (34, 41)	Israel (41), Palestine (34)
Reddish-gray musk shrew	Crocidura	cyanea	Soricidae	Eulipotyphla	Mammalia	Chordata	9, 38, 19	Scat (19, 38), Stomach (9), Combined (38)	South Africa (9, 19, 38)
Lesser red musk shrew	Crocidura	hirta	Soricidae	Eulipotyphla	Mammalia	Chordata	47	Combined (47)	Namibia (47)
Shrew	-	-	Soricidae	Eulipotyphla	Mammalia	Chordata	31, 57	Scat (31), Stomach (57)	South Africa (19, 31, 57)
Rock hyrax	Procavia	capensis	Procaviidae	Hyracoidea	Mammalia	Chordata	5, 9, 10, 11, 12, 19, 20, 38, 47, 25, 31, 44, 47, 52, 54, 55, 57, 65, 72	Scat (5, 12, 19, 25, 31, 44, 47, 52, 55, 72), Stomach (9, 10, 11, 46, 56, 72), Kills (20, 45, 54), Reports (65)	Namibia (47), South Africa (5, 9, 10, 11, 12, 19, 20, 25, 31, 44, 52, 54, 55, 57, 65, 72)
Cape hare	Lepus	capensis	Leporidae	Lagomorpha	Mammalia	Chordata	5, 23, 47	Scat (5, 23), Combined (47)	Iran (23), Namibia (47), South Africa (5)
European Hare	Lepus	europaeus	Leporidae	Lagomorpha	Mammalia	Chordata	43	Scat (43)	Iran (43)
Scrub hare	Lepus	saxatilis	Leporidae	Lagomorpha	Mammalia	Chordata	5, 9, 12, 25, 39, 44, 46, 53	Scat (5, 12, 25, 39, 44, 55), Stomach (9), Kills (39), Combined (47)	Namibia (47), South Africa (5, 9, 12, 25, 39, 44, 55)
Tolai Hare	Lepus	tolai	Leporidae	Lagomorpha	Mammalia	Chordata	3, 24, 29, 51, 63	Scat (63), Stomach (2, 3), Reports (29), Citation (24, 51)	Iran (3), Turkmenia (24, 29, 51, 63), Soviet Union (2, 51)
Hares	Lepus	-	Leporidae	Lagomorpha	Mammalia	Chordata	10, 11, 19, 20, 25, 31, 32, 34, 41, 49, 52, 55, 57, 72	Scat (19, 31, 52, 55, 72), Stomach (10, 11, 57, 72), Kills (20, 31), Reports (32), Secondary (34, 41, 49)	India (32), Israel (41), Palestine (34), South Africa (10, 11, 19, 20, 31, 52, 55, 57, 72), Soviet Union (49)
Greater red rock hare	Pronolagus	crassicaudatus	Leporidae	Lagomorpha	Mammalia	Chordata	10	Stomach (10)	South Africa (10)
Smith's red rock hare	Pronolagus	rupestris	Leporidae	Lagomorpha	Mammalia	Chordata	9, 19, 20, 25, 47, 52, 55	Scat (25, 52, 55), Stomach (9), Kills (20), Combined (47)	Namibia (47), South Africa (9, 19, 20, 25, 52, 55)
Bushveld elephant shrew	Elephantulus	intufi	Macroscelididae	Macroscelidea	Mammalia	Chordata	47	Scat (47), Stomach (47)	Namibia (47)
Elephant shrew	Elephantulus	-	Macroscelididae	Macroscelidea	Mammalia	Chordata	9, 31	Scat (31), Stomach (9)	South Africa (9, 31)
Round-eared sengi	Macroscelides	flavicaudatus	Macroscelididae	Macroscelidea	Mammalia	Chordata	19, 31, 47	Scat (19, 31, 47), Stomach (47)	Namibia (47), South Africa (19, 31)
Round-eared elephant shrew	Macroscelides	proboscideus	Macroscelididae	Macroscelidea	Mammalia	Chordata	12	Scat (12)	South Africa (12)
Baboon	Papio	hamadryas	Cercopithecidae	Primates	Mammalia	Chordata	12	Scat (12)	South Africa (12)
Chacma baboon	Papio	ursinus	Cercopithecidae	Primates	Mammalia	Chordata	47	Scat (47), Stomach (47), Kills (47)	Namibia (47)
Monkey	-	-	Simiiformes	Primates	Mammalia	Chordata	11, 29	Reports (11, 29)	South Africa (11, 29)
Cape dune mole-rat	Bathyergus	suillus	Bathyergidae	Rodentia	Mammalia	Chordata	38, 72	Stomach (72), Combined (38)	South Africa (38, 72)
Common mole-rat	Cryptomys	hottentotus	Bathyergidae	Rodentia	Mammalia	Chordata	5, 72	Scat (5), Stomach (72)	South Africa (5, 72)
Mole-rat	Cryptomys	-	Bathyergidae	Rodentia	Mammalia	Chordata	47	Combined (47)	Namibia (47)
Afghan vole	Microtus	afghanus	Cricetidae	Rodentia	Mammalia	Chordata	29	Scat (29)	Turkmenia (29)
Small five-toed jerboa	Allactaga	elater	Dipodidae	Rodentia	Mammalia	Chordata	43	Scat (43)	Iran (43)
Northern three-toed jerboa	Dipus	sagitta	Dipodidae	Rodentia	Mammalia	Chordata	29	Stomach (29)	Turkmenia (29)
Blanford's jerboa	Jaculus	blanfordi	Dipodidae	Rodentia	Mammalia	Chordata	43	Scat (43)	Iran (43)
Lesser egyptian gerboa	Jaculus	jaculus	Dipodidae	Rodentia	Mammalia	Chordata	43	Scat (43)	Iran (43)
Jerboa sp	Jaculus	-	Dipodidae	Rodentia	Mammalia	Chordata	63	Scat (63)	Turkmenia (63)
Comb-toed jerboa	Paradipus	ctenodactylus	Dipodidae	Rodentia	Mammalia	Chordata	29	Stomach (29)	Turkmenia (29)
Woodland doormouse	Graphiurus	murinus	Gliridae	Rodentia	Mammalia	Chordata	12	Scat (12)	South Africa (12)
Dormouse	Graphiurus	-	Gliridae	Rodentia	Mammalia	Chordata	47	Combined (47)	Namibia (47)
Cape porcupine	Hystrix	africaeaustralis	Hystricidae	Rodentia	Mammalia	Chordata	19, 20, 38, 72	Scat (19, 72), Stomach, Kills (20), Combined (38)	South Africa (19, 38, 72)
Crested porcupine	Hystrix	cristata	Hystricidae	Rodentia	Mammalia	Chordata	47	Combined (47)	Namibia (47)
Porcupine	Hystrix	-	Hystricidae	Rodentia	Mammalia	Chordata	20, 62	Kills (20), Reports (62)	South Africa (20), Turkmenia (62)
Cairo spiny mouse	Acomys	cahirinus	Muridae	Rodentia	Mammalia	Chordata	73	Scat (73)	United Arab Emirates (73)
Grant's rock rat	Aethomys	granti	Muridae	Rodentia	Mammalia	Chordata	19	Scat (19)	South Africa (19)
Namaqua rock rat	Aethomys	namaquensis	Muridae	Rodentia	Mammalia	Chordata	9, 19, 31, 39, 52, 55, 57, 72	Scat (19, 31, 39, 52, 55), Stomach (9, 57, 72)	South Africa (9, 19, 31, 39, 52, 55, 57, 72)
Rock rat	Aethomys	-	Muridae	Rodentia	Mammalia	Chordata	47	Combined (47)	Namibia (47)
Cape short-eared gerbil	Desmodillus	auricularis	Muridae	Rodentia	Mammalia	Chordata	31, 39, 47, 66	Scat (31, 39), Stomach (66), Combined (47)	Namibia (47), South Africa (31, 39, 66)
Cape gerbil	Gerbilliscus	afra	Muridae	Rodentia	Mammalia	Chordata	5, 38, 52, 72	Scat (5, 38, 52, 72), Stomach, Combined (38)	South Africa (5, 38, 52, 72)
Bushveld gerbil	Gerbilliscus	leucogaster	Muridae	Rodentia	Mammalia	Chordata	47, 55	Scat (55), Combined (47)	Namibia (47), South Africa (55)
Gerbil	Gerbilliscus	-	Muridae	Rodentia	Mammalia	Chordata	24, 51, 67	Stomach (67), Citation (24, 51)	Botswana (67), Turkmania (24, 51)
Hairy-footed gerbil	Gerbillurus	paeba	Muridae	Rodentia	Mammalia	Chordata	5, 9, 19, 32, 39, 47, 52	Scat (5, 19, 31, 39, 52), Stomach (9), Combined (47)	Namibia (47), South Africa (5, 9, 19, 31, 39, 52)
Balochistan gerbil	Gerbillus	nanus	Muridae	Rodentia	Mammalia	Chordata	43	Scat (43)	Iran (43)
Gerbils sp.	Gerbillus	-	Muridae	Rodentia	Mammalia	Chordata	75	Scat (75)	Saudi Arabia (75)
Indian bush rat	Golunda	ellioti	Muridae	Rodentia	Mammalia	Chordata	46	Scat (46)	India (46)
Natal multimammate mouse	Mastomys	natalensis	Muridae	Rodentia	Mammalia	Chordata	12, 52, 67, 68	Scat (12, 52), Stomach (67), Citation (68)	Botswana (67), South Africa (12, 52), Zimbabwe (68)
Multimammate mouse	Mastomys	-	Muridae	Rodentia	Mammalia	Chordata	47	Combined (47)	Namibia (47)
Libyan jird	Meriones	libycus	Muridae	Rodentia	Mammalia	Chordata	3, 23, 29, 75	Scat (23, 75), Stomach (3), Secondary (29)	Iran (3, 23), Turkmenia (29), Saudi Arabia (75)
Midday jird	Meriones	meridianus	Muridae	Rodentia	Mammalia	Chordata	29	Stomach (29)	Turkmenia (29)
Persian jird	Meriones	persicus	Muridae	Rodentia	Mammalia	Chordata	43	Scat (43)	Iran (43)
Jirds sp.	Meriones	-	Muridae	Rodentia	Mammalia	Chordata	75	Scat (75)	Saudi Arabia (75)
Pygmy mouse	Mus	minutoides	Muridae	Rodentia	Mammalia	Chordata	5, 31, 38, 57	Scat (5, 31), Stomach (57), Combined (38)	South Africa (5, 31, 38, 57)
House mouse	Mus	musculus	Muridae	Rodentia	Mammalia	Chordata	43	Scat (43)	Iran (43)
Flat-haired mouse	Mus	platythrix	Muridae	Rodentia	Mammalia	Chordata	46	Scat (46)	India (46)
Mouse	Mus	-	Muridae	Rodentia	Mammalia	Chordata	47, 67	Stomach (67), Combined (47)	Botswana (67), Namibia (47)
Bush vlei rat	Myotomys	unisulcatus	Muridae	Rodentia	Mammalia	Chordata	5, 19, 44, 72	Scat (5, 19, 44, 72)	South Africa (5, 19, 44, 72)
Southern African vlei rat	Otomys	irroratus	Muridae	Rodentia	Mammalia	Chordata	5, 9, 12, 19, 38, 72	Scat (5, 12, 19, 38, 72), Stomach (9, 72), Combined (38)	South Africa (5, 9, 12, 19, 38, 72)
African vlei rats	Otomys	-	Muridae	Rodentia	Mammalia	Chordata	9, 31, 38, 52, 55	Scat (31, 52, 55), Stomach (9), Combined (38)	South Africa (9, 31, 38, 52, 55)
Brant's whistling rat	Parotomys	brantsii	Muridae	Rodentia	Mammalia	Chordata	31, 39	Scat (31, 39)	South Africa (31, 38, 39)
Whistling rat	Parotomys	-	Muridae	Rodentia	Mammalia	Chordata	9, 47	Stomach (9), Combined (47)	Namibia (47), South Africa (9)
Four-striped grass mouse	Rhabdomys	pumilio	Muridae	Rodentia	Mammalia	Chordata	5, 9, 11, 12, 19, 31, 39, 46, 56, 72	Scat (5, 12, 19, 31, 39, 72), Stomach (9, 11, 57, 72), Combined (47)	Namibia (47), South Africa (5, 9, 11, 12, 19, 31, 39, 57, 72)
Great gerbil	Rhombomys	opimus	Muridae	Rodentia	Mammalia	Chordata	21, 29, 63	Scat (29, 63), Secondary (21)	Iran (21), Turkmenia (29, 63)
Highveld gerbil	Tatera	brantsii	Muridae	Rodentia	Mammalia	Chordata	39	Scat (39)	South Africa (39)
Indian gerbil	Tatera	indica	Muridae	Rodentia	Mammalia	Chordata	46	Scat (46)	India (46)
Tree mouse	Thallomys	-	Muridae	Rodentia	Mammalia	Chordata	47	Combined (47)	Namibia (47)
Long-eared mouse	Malacorthrix	typica	Nesomyidae	Rodentia	Mammalia	Chordata	47	Combined (47)	Namibia (47)
South African pouched mouse	Saccostomus	campestris	Nesomyidae	Rodentia	Mammalia	Chordata	9, 47, 52, 67, 68	Scat (52), Stomach (9, 67), Combined (47), Citation (68)	Botswana (67), Namibia (47), South Africa (9, 52), Zimbabwe (68)
South African springhare	Pedetes	capensis	Pedetidae	Rodentia	Mammalia	Chordata	9, 10, 25, 40, 42, 47, 55, 57, 67, 72	Scat (25, 40, 55), Stomach (9, 10, 57, 67, 72), Kills (25, 39, 42), Combined (47)	Botswana (67), Namibia (47), South Africa (9, 10, 25, 40, 42, 55, 57, 72)
Dassie rat	Petromus	typicus	Petromuridae	Rodentia	Mammalia	Chordata	47	Combined (47)	Namibia (47)
Cape ground squirrel	Geosciurus	inauris	Sciuridae	Rodentia	Mammalia	Chordata	39	Kills (39)	South Africa (39)
Ground squirrel	Geosciurus	-	Sciuridae	Rodentia	Mammalia	Chordata	24, 47, 49, 51	Combined (47), Citation (24, 51), Secondary (49)	Namibia (47), Turkmenia (24, 51), Soviet Union (49)
Smith's bush squirrel	Paraxerus	cepapi	Sciuridae	Rodentia	Mammalia	Chordata	53	Secondary (53)	South Africa (53)
Unstriped ground squirrel	Xerus	rutilus	Sciuridae	Rodentia	Mammalia	Chordata	8	Stomach (8)	Somalia (8)
Long-clawed ground squirrel	Spermophilopsis	leptodactylus	Scuridae	Rodentia	Mammalia	Chordata	29, 63	Scat (63), Stomach (29)	Turkmenia (29, 63)
Palestine mole rat	Spalax	leucodon	Spalacidae	Rodentia	Mammalia	Chordata	79	Combined (79)	Israel (79)
Greater cane rat	Thryonomys	swinderianus	Thryonomyidae	Rodentia	Mammalia	Chordata	57	Stomach (57)	South Africa (57)
Aardvark	Orycteropus	afer	Orycteropodidae	Tubulidentata	Mammalia	Chordata	47	Stomach (47)	Namibia (47)
Agama lizard	Agama	-	Agamidae	Squamata	Reptilia	Chordata	47	Combined (47)	Namibia (47)
Egyptian uromastyx	Uromastyx	aegyptia	Agamidae	Squamata	Reptilia	Chordata	79	Combined (79)	Israel (79)
Sand boa	Eryx	-	Boidae	Squamata	Reptilia	Chordata	29	Scat (29)	Turkmenia (29)
Flap-necked chameleon	Chamaeleo	dilepis	Chamaeleonidae	Squamata	Reptilia	Chordata	47	Combined (47)	Namibia (47)
Namaqua chameleon	Chamaeleo	namaquensis	Chamaeleonidae	Squamata	Reptilia	Chordata	47	Combined (47)	Namibia (47)
Egg-eating snake	Dasypeltis	-	Colubridae	Squamata	Reptilia	Chordata	47	Combined (47)	Namibia (47)
Diadem snake	Spalerosophis	diadema	Colubridae	Squamata	Reptilia	Chordata	3	Stomach (3)	Iran (3)
Black girdled lizard	Cordylus	niger	Cordylidae	Squamata	Reptilia	Chordata	5, 38	Scat (5, 38), Combined (38)	South Africa (5, 38)
Cape cobra	Naja	nivea	Elapidae	Squamata	Reptilia	Chordata	47	Combined (47)	Namibia (47)
Giant ground Gecko	Chondrodactylus	angulifer	Gekkonidae	Squamata	Reptilia	Chordata	47	Combined (47)	Namibia (47)
Gecko	Gecko	-	Gekkonidae	Squamata	Reptilia	Chordata	47	Combined (47)	Namibia (47)
Black-lined plated lizard	Gerrhosaurus	nigrolineatus	Gerrhosauridae	Squamata	Reptilia	Chordata	67	Stomach (67)	Botswana (67)
Brown house snake	Boaedon	-	Lamprophiidae	Squamata	Reptilia	Chordata	47	Combined (47)	Namibia (47)
Skaapsteker	Psammophylax	-	Lamprophiidae	Squamata	Reptilia	Chordata	5	Scat (5)	South Africa (5)
African side-necked turtle	Pelomedusa	subrufa	Pelomedusidae	Squamata	Reptilia	Chordata	47	Combined (47)	Namibia (47)
Mole snake	Pseudaspis	cana	Pseudaspididae	Squamata	Reptilia	Chordata	38, 47	Combined (38, 47)	Namibia (47)
African rock python	Python	sebae	Pythonidae	Squamata	Reptilia	Chordata	47	Combined (47)	Namibia (47)
Cape skink	Trachylepis	capensis	Scincidae	Squamata	Reptilia	Chordata	5	Scat (5)	South Africa (5)
Skink	Trachylepis	-	Scincidae	Squamata	Reptilia	Chordata	47	Combined (47)	Namibia (47)
Rock monitor	Varanus	albigularis	Varanidae	Squamata	Reptilia	Chordata	20, 47	Kills (20, 47), Combined (47)	Namibia (47), South Africa (20)
Savannah monitor	Varanus	exanthematicus	Varanidae	Squamata	Reptilia	Chordata	44	Scat (44)	South Africa (44)
Puff adder	Bitis	arietans	Viperidae	Squamata	Reptilia	Chordata	5, 38, 47	Scat (5, 38), Combined (38, 47)	Namibia (47), South Africa (38, 5)
Lizard	-	-	-	Squamata	Reptilia	Chordata	22	Citation (22)	Oman (22)
Snake	-	-	-	Squamata	Reptilia	Chordata	22	Citation (22)	Oman (22)
Angulate tortoise	Chersina	angulata	Testudinoidea	Testudines	Reptilia	Chordata	5	Scat (5)	South Africa (5)
Padloper/Cape tortoise	Homopus	-	Testudinoidea	Testudines	Reptilia	Chordata	5	Scat (5)	South Africa (5)
Frog	-	-	-	Anura	Amphibia	Chordata	38	Combined (38)	South Africa (38)
Jackal buzzard	Buteo	rufofuscus	Accipitridae	Accipitriformes	Aves	Chordata	38	Combined (38)	South Africa (38)
Rock kestrel	Falco	rupicolus	Falconidae	Accipitriformes	Aves	Chordata	38	Combined (38)	South Africa (38)
Cape teal	Anas	capensis	Anatidae	Anseriformes	Aves	Chordata	38	Combined (38)	South Africa (38)
Mallard	Anas	platyrhynchos	Anatidae	Anseriformes	Aves	Chordata	38	Combined (38)	South Africa (38)
Yellow-billed duck	Anas	undulata	Anatidae	Anseriformes	Aves	Chordata	38	Combined (38)	South Africa (38)
Domestic goose	Anser	anser	Anatidae	Anseriformes	Aves	Chordata	38	Combined (38)	South Africa (38)
Spurwinged goose	Plectropterus	gambensis	Anatidae	Anseriformes	Aves	Chordata	38	Combined (38)	South Africa (38)
-	-	-	-	Anseriformes	Aves	Chordata	38	Combined (38)	South Africa (38)
African black oystercatcher	Haematopus	moquini	Haematopodidae	Charadriiformes	Aves	Chordata	38	Combined (38)	South Africa (38)
Kelp gull	Larus	dominicanus	Laridae	Charadriiformes	Aves	Chordata	38	Combined (38)	South Africa (38)
Hartlaubs gull	Larus	hartlaubii	Laridae	Charadriiformes	Aves	Chordata	38	Combined (38)	South Africa (38)
Swift tern	Sterna	bergii	Laridae	Charadriiformes	Aves	Chordata	38	Combined (38)	South Africa (38)
Common tern	Sterna	hirundo	Laridae	Charadriiformes	Aves	Chordata	38	Combined (38)	South Africa (38)
Sandwich tern	Sterna	sandvicensis	Laridae	Charadriiformes	Aves	Chordata	38	Combined (38)	South Africa (38)
Speckled pigeon	Columba	guinea	Columbidae	Columbiformes	Aves	Chordata	38	Combined (38)	South Africa (38)
Rock dove	Columba	livia	Columbidae	Columbiformes	Aves	Chordata	38	Combined (38)	South Africa (38)
Laughing dove	Streptopelia	senegalensis	Columbidae	Columbiformes	Aves	Chordata	38	Combined (38)	South Africa (38)
Red eyed dove	Streptopelia	semitorquata	Columbidae	Columbiformes	Aves	Chordata	38	Combined (38)	South Africa (38)
-	-	-	-	Columbiformes	Aves	Chordata	38	Combined (38)	South Africa (38)
Burchell's coucal	Centropus	burchellii	Cuculidae	Cuculiformes	Aves	Chordata	38	Combined (38)	South Africa (38)
Cape francolin	Pternistis	capensis	Phasianidae	Galliformes	Aves	Chordata	38	Combined (38)	South Africa (38)
Pied crow	Corvus	albus	Corvidae	Passeriformes	Aves	Chordata	38	Combined (38)	South Africa (38)
Cape bulbul	Pycnonotus	capensis	Pycnonotidae	Passeriformes	Aves	Chordata	38	Combined (38)	South Africa (38)
Red-winged starling	Onychognathus	morio	Sturnidae	Passeriformes	Aves	Chordata	38	Combined (38)	South Africa (38)
Olive thrush	Turdus	olivaceus	Turdidae	Passeriformes	Aves	Chordata	38	Combined (38)	South Africa (38)
Black headed heron	Ardea	megalocephala	Ardeidae	Pelecaniformes	Aves	Chordata	38	Combined (38)	South Africa (38)
Cattle egret	Bubulcus	ibis	Ardeidae	Pelecaniformes	Aves	Chordata	38	Combined (38)	South Africa (38)
Lttile egret	Egretta	garzetta	Ardeidae	Pelecaniformes	Aves	Chordata	38	Combined (38)	South Africa (38)
Hadeda ibis	Bostrychia	hagedash	Threskiornithidae	Pelecaniformes	Aves	Chordata	38	Combined (38)	South Africa (38)
African sacred ibis	Threskiornis	aethiopicus	Threskiornithidae	Pelecaniformes	Aves	Chordata	38	Combined (38)	South Africa (38)
-	-	-	-	Pelecaniformes	Aves	Chordata	38	Combined (38)	South Africa (38)
African penguin	Spheniscus	demersus	Spheniscidae	Sphenisciformes	Aves	Chordata	38	Combined (38)	South Africa (38)
Cape cormorant	Phalacrocorax	capensis	Phalacrocoracidae	Suliformes	Aves	Chordata	38	Combined (38)	South Africa (38)
Crowned cormorant	Phalacrocorax	coronatus	Phalacrocoracidae	Suliformes	Aves	Chordata	38	Combined (38)	South Africa (38)
White-breasted cormorant	Phalacrocorax	lucidus	Phalacrocoracidae	Suliformes	Aves	Chordata	38	Combined (38)	South Africa (38)
Bank cormorant	Phalacrocorax	neglectus	Phalacrocoracidae	Suliformes	Aves	Chordata	38	Combined (38)	South Africa (38)
Cape gannet	Morus	capensis	Sulidae	Suliformes	Aves	Chordata	38	Combined (38)	South Africa (38)
-	-	-	-	-	Aves	Chordata	38	Combined (38)	South Africa (38)
-	-	-	-	-	Insecta	Arthropoda	38	Combined (38)	South Africa (38)
Large spotted genet	Genetta	tigrina	Viverridae	Carnivora	Mammalia	Chordata	38	Combined (38)	South Africa (38)
Lesser dwarf shrew	Suncus	varilla	Erinaceidae	Eulipotyphla	Mammalia	Chordata	38	Combined (38)	South Africa (38)
Greater red musk shrew	Crocidura	flavescens	Soricidae	Eulipotyphla	Mammalia	Chordata	38	Combined (38)	South Africa (38)
Cape mole-rat	Georhychus	capensis	Dipodidae	Rodentia	Mammalia	Chordata	38	Combined (38)	South Africa (38)
African marsh rat	Dasymys	incontus	Muridae	Rodentia	Mammalia	Chordata	38	Combined (38)	South Africa (38)
Namaqua rock rat	Micaelamys	namaquensis	Muridae	Rodentia	Mammalia	Chordata	38	Combined (38)	South Africa (38)
Verreaux's mouse	Myomyscus	verreauxii	Muridae	Rodentia	Mammalia	Chordata	38	Combined (38)	South Africa (38)
Saunder's vlei rat	Otomys	saundersiae	Muridae	Rodentia	Mammalia	Chordata	38	Combined (38)	South Africa (38)
Brown rat	Rattus	norvegicus	Muridae	Rodentia	Mammalia	Chordata	38	Combined (38)	South Africa (38)
Four-striped grass mouse	Rhabdomys	pumilio	Muridae	Rodentia	Mammalia	Chordata	38	Combined (38)	South Africa (38)
Grey climbing mouse	Dendromus	melanotis	Nesomyidae	Rodentia	Mammalia	Chordata	38	Combined (38)	South Africa (38)
Grey squirrel	Sciurus	carolinensis	Sciuridae	Rodentia	Mammalia	Chordata	38	Combined (38)	South Africa (38)
