# Supplementary material for: A review of caracal and jungle cat diets across their geographical ranges during 1842–2021
Source: Ecol Evol. 2023 May 25;13(5):e10130. doi: 10.1002/ece3.10130 (PMC10212689; doi:10.1002/ece3.10130)
Supplement: Supplementary file 3 — Appendix S3 [file ECE3-13-e10130-s002.xlsx]

## Sheet: Appendix 3
Appendix 3 List of jungle cat (Felis chaus) prey species from scat, stomach contents, prey remains found, firsthand and secondhand reports, citations of unverified sources,
and secondary statements with species common name, genus, species, family, order, and class; corresponding publication number (Reference source; Appendix 1),
data type with corresponding publication number in parentheses (scat; stomach contents [stomach]; prey remains found [kills]; combined scat, stomach contents, and/or prey
remains found data [combined]; firsthand or secondhand reports [reports]; unverified citations [citations]; author statements without citations [secondary]), and country or
region of record (with corresponding publication number in parentheses). Countries or regions are reported as written in the original or citing source.
Common Name	Genus	Species	Family	Order	Class	Phylum	Reference_Source	Type	Location(s)
Harvestmen	-	-	-	Opiliones	Arachnida	Arthropoda	30	Scat (30)	Uzbekistan (30)
Scorpions	-	-	-	Scorpiones	Arachnida	Arthropoda	30	Scat (30)	Uzbekistan (30)
Dung Beetle	Heliocopris	-	Scarabaeidae	Coleoptera	Insecta	Arthropoda	56	Stomach (56)	India (56)
Gambusia	Gambusia	-	Poeciliidae	Cryprinodontiformes	Osteichthyes	Chordata	13	Combined (13)	Tadzhikistan (13)
Duck spp.	-	-	Anatidae	Anseriformes	Aves	Chordata	4, 13	Combined (4, 13), Reports (4)	Tadzhikistan (13)
Marsh frog	Rana	ridibunda	Ranidae	Anura	Amphibia	Chordata	13	Combined (13)	Tadzhikistan (13)
Frog	-	-	-	Anura	Amphibia	Chordata	27, 45, 48	Stomach (48), Reports (45), Secondary (27)	Afghanistan (48), Arabia (27), India (45)
Harrier	Circus	-	Accipitridae	Accipitriformes	Aves	Chordata	4	Combined (4)	Uzbekistan (4)
Ferruginous duck	Aythya	nyroca	Anatidae	Anseriformes	Aves	Chordata	3	Stomach (3)	Iran (3)
Domestic duck	Anas	platyrhynchos	Anatidae	Anseriformes	Aves	Chordata	29	Secondary (29)	Dagestan/Azerbaijan (29)
Domestic goose	Anser	anser	Anatidae	Anseriformes	Aves	Chordata	29	Secondary (29)	Dagestan/Azerbaijan (29)
Red-headed pochard	Netta	rufina	Anatidae	Anseriformes	Aves	Chordata	4	Combined (4)	Uzbekistan (4)
Common shelduck ("Black-necked sheldrake")	Tadorna	tadorna	Anatidae	Anseriformes	Aves	Chordata	4	Combined (4)	Uzbekistan (4)
Pochard	Aythya	ferina	Anatidae	Anseriformes	Aves	Chordata	4, 13, 76	Stomach (76), Combined (4, 13)	Azerbaizhan (76), Tadzhikistan (4, 13)
Pheasant	Phasianus	-	Phasianidae	Galliformes	Aves	Chordata	13, 30, 49	Scat (30), Combined (13), Secondary (49)	Soviet Union (49), Tadzhikistan (13), Uzbekistan (30)
Common wood pigeon	Columba	palumbus	Columbidae	Columbiformes	Aves	Chordata	3	Stomach (3)	Iran (3)
Rock dove	Columba	livia	Columbidae	Columbiformes	Aves	Chordata	3	Stomach (3)	Iran (3)
Dove	Streptopelia	-	Columbidae	Columbiformes	Aves	Chordata	39	Scat (39)	India (39)
See-see partridge	Ammoperdix	griseogularis	Phasianidae	Galliformes	Aves	Chordata	3	Stomach (3)	Iran (3)
Common pheasant	Phasianus	colchicus	Phasianidae	Galliformes	Aves	Chordata	3	Stomach (3)	Iran (3)
Caspian snowcock	Tetraogallus	caspius	Phasianidae	Galliformes	Aves	Chordata	3	Stomach (3)	Iran (3)
Gray partridge	Perdix	perdix	Phasianidae	Galliformes	Aves	Chordata	29	Secondary (29)	Dagestan/Azerbaijan (29)
Grey junglefowl	Gallus	sonneratii	Phasianidae	Galliformes	Aves	Chordata	74	Report (74)	India (74)
Indian peafowl	Pavo	cristatus	Phasianidae	Galliformes	Aves	Chordata	32	Report (32)	India (32)
Domestic chicken	Gallus	gallus	Phasianidae	Galliformes	Aves	Chordata	3, 27, 29, 32	Stomach (3), Secondary (27, 29, 32)	Dagestan/Azerbaijan (29), India (32), Iran (3), Iraq (27)
Francolin	Francolinus	-	Phasianidae	Galliformes	Aves	Chordata	2, 29, 39, 49	Scat (39), Secondary (2, 29, 49)	Dagestan/Azerbaijan (2), India (39), Iraq (29), Soviet Union (49)
Eurasian coot	Fulica	atra	Rallidae	Gruiformes	Aves	Chordata	3, 13, 37	Stomach (3, 37), Combined (13)	Iran (3, 37), Tadzhikistan (13)
Common moorhen	Gallinula	chloropus	Rallidae	Gruiformes	Aves	Chordata	3	Stomach (3)	Iran (3)
Western swamphen	Porphyrio	Porphyrio	Rallidae	Gruiformes	Aves	Chordata	3	Stomach (3)	Iran (3)
Moorhen	-	-	Rallidae	Gruiformes	Aves	Chordata	29	Secondary (29)	Dagestan/Azerbaijan (29)
Shrews	-	-	Soricidae	Eulipotyphla	Mammalia	Chordata	4, 13, 28, 30	Scat (30), Stomach (28), Combined (4, 13)	Dagestan-Russia (28), Tadzhikistan (13), Uzbekistan (4, 30)
Little bustard	Tetrax	tetrax	Otididae	Otidiformes	Aves	Chordata	29	Reports (29)	Kazakhstan (29)
Desert lark	Ammomanes	deserti	Alaudidae	Passeriformes	Aves	Chordata	3	Stomach (3)	Iran (3)
Great tit	Parus	major	Paridae	Passeriformes	Aves	Chordata	3	Stomach (3)	Iran (3)
Rock sparrow	Petronia	petronia	Passeridae	Passeriformes	Aves	Chordata	3	Stomach (3)	Iran (3)
Common blackbird	Turdus	merula	Turdidae	Passeriformes	Aves	Chordata	3	Stomach (3)	Iran (3)
Blackbird	Turdus	-	Turdidae	Passeriformes	Aves	Chordata	76	Stomach (76)	Georgia (76)
Squacco heron	Ardeola	ralloides	Ardeidae	Pelecaniformes	Aves	Chordata	3	Stomach (3)	Iran (3)
Cattle egret	Bubulcus	ibis	Ardeidae	Pelecaniformes	Aves	Chordata	3	Stomach (3)	Iran (3)
Little bittern	Ixobrychus	minutus	Ardeidae	Pelecaniformes	Aves	Chordata	3	Stomach (3)	Iran (3)
Common vole	Microtus	arvalis	Cricetidae	Rodentia	Aves	Chordata	76	Stomach (76)	Georgia (76)
Cormorant	Phalacrocorax	-	Phalacrocoracidae	Pelecaniformes	Aves	Chordata	13	Combined (13)	Tadzhikistan (13)
Bird	-	-	-	-	Aves	Chordata	27, 33	Secondary (27, 33)	Arabia (27), Nepal (33)
Palestine moutain gazelle	Gazella	gazella	Bovidae	Artiodactyla	Mammalia	Chordata	60	Secondary (60)	Pakistan (60)
Sambar	Rusa	unicolor	Cervidae	Artiodactyla	Mammalia	Chordata	39	Scat (39)	India (39)
Chital	Axis	axis	Cervidae	Artiodactyla	Mammalia	Chordata	33, 39, 58	Scat (33, 39), Citation (58)	India (39, 58), Nepal (33)
Wild boar	Sus	scrofa	Suidae	Artiodactyla	Mammalia	Chordata	30, 33, 39, 58	Scat (30, 33, 39), Citation (58)	India (39, 58), Nepal (33), Uzbekistan (30)
Golden jackal	Canis	aureus	Canidae	Carnivora	Mammalia	Chordata	13	Combined (13)	Tadzhikistan (13)
Desert hare	Lepus	tolai	Leporidae	Lagomorpha	Mammalia	Chordata	4, 13, 30	Scat (30), Combined (4, 13)	Tadzhikistan (13), Uzbekistan (4, 30)
European hare	Lepus	europaeus	Leporidae	Lagomorpha	Mammalia	Chordata	29	Secondary (29)	Dagestan/Azerbaijan (29)
Indian hare	Lepus	nigricollis	Leporidae	Lagomorpha	Mammalia	Chordata	39	Scat (39)	India (39)
Short-tailed bandicoot rats	Nesokia	-	Muridae	Rodentia	Mammalia	Chordata	4, 13, 30, 48	Scat (30), Stomach (48), Combined (4, 13)	Afghanistan (48), Tadzhikistan (13), Uzbekistan (4, 30)
Hare	Lepus	-	Leporidae	Lagomorpha	Mammalia	Chordata	27, 33, 39	Scat (33), Citation (58), Secondary (27)	India (58), Iraq (27), Nepal (33)
Langur	Semnopithecus	entellus	Cercopithecidae	Primates	Mammalia	Chordata	39	Scat (39)	India (39)
Water voles	Arvicola	terrestris	Cricetidae	Rodentia	Mammalia	Chordata	76	Stomach (76)	Azerbaijan (76)
Mole vole	Ellobius	-	Cricetidae	Rodentia	Mammalia	Chordata	4	Combined (4)	Uzbekistan (4)
Muskrat	Ondatra	-	Cricetidae	Rodentia	Mammalia	Chordata	4, 29	Combined (4), Report (29)	Uzbekistan (4, 29)
Small five-toed jerboa	Allactaga	elater	Dipodidae	Rodentia	Mammalia	Chordata	4	Combined (4)	Uzbekistan (4)
Coypu	Myocastor	coypus	Echimyidae	Rodentia	Mammalia	Chordata	4, 29, 34, 41	Combined (4), Secondry (29, 34, 41)	Dagestan/Azerbaijan (29), Georgia (29), Israel (5), Palestine (34), Uzbekistan (4)
Edible dormouse	Glis	glis	Gliridae	Rodentia	Mammalia	Chordata	37	Stomach (37)	Iran (37)
Desert jird	Meriones	hurrianae	Muridae	Rodentia	Mammalia	Chordata	56	Stomach (56)	India (56)
Eastern spiny mouse	Acomys	dimidiatus	Muridae	Rodentia	Mammalia	Chordata	3	Stomach (3)	Iran (3)
Red-tailed gerbil	Mus	linnaeus	Muridae	Rodentia	Mammalia	Chordata	13	Combined (13)	Tadzhikistan (13)
Midday gerbil	Mus	meridianus	Muridae	Rodentia	Mammalia	Chordata	30	Scat (30)	Uzbekistan (30)
Tamarisk gerbil	Meriones	tamariscinus	Muridae	Rodentia	Mammalia	Chordata	4	Combined (4)	Uzbekistan (4)
Middle east vole	Microtus	transcaspicus	Cricetidae	Rodentia	Mammalia	Chordata	4	Combined (4)	Uzbekistan (4)
Great gerbil	Rhombomys	-	Muridae	Rodentia	Mammalia	Chordata	4	Combined (4)	Uzbekistan (4)
Lesser bandicoot rat	Bandicota	bengalensis	Muridae	Rodentia	Mammalia	Chordata	1, 35	Scat (1, 35)	India (1, 35)
Black rat	Rattus	rattus	Muridae	Rodentia	Mammalia	Chordata	1	Scat (1)	India (1)
Wood mouse	Apodemus	sylvaticus	Muridae	Rodentia	Mammalia	Chordata	3, 37	Stomach (3, 37)	Iran (3, 37)
Indian bush rat	Golunda	ellioti	Muridae	Rodentia	Mammalia	Chordata	39, 46	Scat (39, 46)	India (39, 46)
Flat-haired mouse	Mus	platythrix	Muridae	Rodentia	Mammalia	Chordata	39, 46	Scat (39, 46)	India (39, 46)
Indian gerbil	Tatera	indica	Muridae	Rodentia	Mammalia	Chordata	39, 46	Scat (39, 46)	India (39, 46)
House mouse	Mus	musculus	Muridae	Rodentia	Mammalia	Chordata	4, 13, 30, 37, 48	Scat (30), Stomach (37, 48), Combined (4, 13)	Afghanistan (48), Iran (37), Tadzhikistan (13), Uzbekistan (4, 30, 48)
Common carp	Cyprinus	carpio	Cyprinidae	Cypriniformes	Osteichthyes	Chordata	13, 29, 76	Stomach (76), Combined (13), Report (29)	Azerbaijan (29, 76), Tadzhikistan (13)
Soft-furred rat	Millardia	meltada	Muridae	Rodentia	Mammalia	Chordata	35	Scat (35)	India (35)
Ground squirrels	Spermophilus	-	Scuridae	Rodentia	Mammalia	Chordata	28	Stomach (28)	Dagestan-Russia (28)
Fish	-	-	-	-	Ichthys	Chordata	34, 41, 45	Scat (45), Report (2), Secondary (34, 41)	India (45), Israel (41), Palestine (34)
Spiny-tailed lizard	Uromastix	-	Agamidae	Squamata	Reptilia	Chordata	60	Secondary (60)	Pakistan (60)
Steppe agama	Trapelus	sanguinolentus	Agamidae	Squamata	Reptilia	Chordata	4	Combined (4)	Uzbekistan (4)
Glossy-bellied racer	Platyceps	ventromaculatus	Colubridae	Squamata	Reptilia	Chordata	60	Secondary (60)	Pakistan (60)
Water snake	Natrix	-	Colubridae	Squamata	Reptilia	Chordata	76	Stomach (76)	Kazakhstan (76)
Coluber	-	-	Colubridae	Squamata	Reptilia	Chordata	27	Secondary (27)	Arabia (27)
Indian cobra	Naja	naja	Elapidae	Squamata	Reptilia	Chordata	60	Citation (60)	Pakistan (60)
Box lizard	Eremias	-	Lacertidae	Squamata	Reptilia	Chordata	13, 30	Scat (30), Combined (13)	Tadzhikistan (13), Uzbekistan (30)
Psammophis	Psammophis	-	Lamprophiidae	Squamata	Reptilia	Chordata	27	Secondary (27)	Arabia (27)
Bluntnosed viper	Macrovipera	lebetinus	Viperidae	Squamata	Reptilia	Chordata	13, 30	Scat (30), Combined (13)	Tadzhikistan (13), Uzbekistan (30)
Lizard	-	-	-	Squamata	Reptilia	Chordata	33, 64	Scat (33, 64)	India (64), Nepal (33)
Desert tortoise	Testudo	horsfieldii	Testudinidae	Testudines	Reptilia	Chordata	30	Scat (30)	Uzbekistan (30)
Marsh turtle	-	-	-	Testudines	Reptilia	Chordata	76	Stomach (76)	Georgia (76)
Reptile	-	-	-	-	Reptilia	Chordata	39, 58	Scat (39), Citation (58)	India (39, 58)
Rodent	-	-	Muridae	Rodentia	Mammalia	Chordata	34	Secondary (34)	Palestine (34)
