# Supplementary material for: A review of caracal and jungle cat diets across their geographical ranges during 1842–2021
Source: Ecol Evol. 2023 May 25;13(5):e10130. doi: 10.1002/ece3.10130 (PMC10212689; doi:10.1002/ece3.10130)
Supplement: Supplementary file 4 — Appendix S4 [file ECE3-13-e10130-s004.xlsx]

## Sheet: Appendix 4
Appendix 4 Caracal (Caracal caracal) and jungle cat (Felis chaus) scat, stomach contents, prey remains found, and combined diet data with corresponding
publication number (Appendix 1).
	The table includes first author and year of study, species (caracal or jungle cat), data type (scat, stomach contents (stomach), prey remains found (kills), or combined), study country or
	region, mean annual precipitation (in mm), if the study was in an area where jungle cat and caracal ranges overlapped, if the study was used for analysis, original data format (written
	below), number of scats, stomachs, or prey remains found (n samples), number of identifiable prey items (n prey items), and relative frequency of prey (unless otherwise noted) in
	categories (small mammals [e.g., Rodentia, Euliptophyla, and Macroscelidea], Lagomorpha, Artiodactyla, Hyracoidea, livestock, Carnivora, other mammals [e.g., primates, Tubulidentata,
	Chiroptera, unknown mammals], birds, reptiles, amphibians, and fish). Studies with datasets for multiple species or data types are listed separately for each species and data type with
	letters following the author name. Previously unpublished relative frequency data from stomach contents of caracals and jungle cats collected by the authors in Iran are included as Adibi
	2021. Countries or regions are reported as written in the original or citing source.
	Original data format abbreviations:
	PI = number of prey items in each category
	RF = relative frequency (# prey items in category/total # of prey items)
	FO = frequency of occurrence in scat, stomach, or prey remains found (# samples/prey remains found with prey item/total # samples/prey remains found)
	NS = number of scats, stomachs, or prey remains found with prey item
	UK = unknown data format
	^ = invertebrates removed from relative frequency dataset
	* = Data was unable to be converted to relative frequency and is presented in original form
ID	AuthorYear	Species	Data Type	Location	Long	Lat	Precipitation	Overlap	Used in Analysis	Data Format	n samples	n prey items	Mammals	Birds	Reptiles	Amphibians	Fish	Small mammals	Lagomorphs	Artiodactyla	Livestock	Hyrax	Carnivores	Other Mammals
1	Adhya2014	Jungle cat	Scat	India	88.5683	22.1099	1757	N	Y	FO	73	85	74.1	25.88	0	0	0	74.1	0	0	0	0	0	0
3	Adibi2021B	Jungle cat	Stomach	Iran	-	-	-	Y	Y	PI	56	78	50	43.59	6.41	0	0	43.59	6.41	0	0	0	0	0
3	Adibi2021A	Caracal	Stomach	Iran	-	-	-	Y	Y	PI	31	47	55.32	42.55	2.13	0	0	31.91	19.15	4.26	0	0	0	0
4	Allayarov1964	Jungle cat	Combined Scat/Stomach	Uzbekistan	59.9988	42.3017	102	Y	N	FO*	33	UK	68.4	31.5	1.3	0	0	67.1	1.3	0	0	0	0	0
5	Avenant2002A	Caracal	Scat	South Africa	17.9878	-33.1122	307	N	Y	FO	201	279	78.4	12.8	8.9	0	0	69.4	1.4	4.8	0	1.4	1.4	0
5	Avenant2002B	Caracal	Scat	South Africa	18.156	-33.1818	343	N	Y	FO	104	136	81.3	14.2	4.5	0	0	79.3	1.6	0	0	0	0.4	0
5	Avenant2002C	Caracal	Scat	South Africa	18.1015	-33.1764	325	N	Y	FO	38	46	78.3	13.2	8.5	0	0	74.3	1.9	2.1	0	0	0	0
5	Avenant2002D	Caracal	Scat	South Africa	18.2227	-33.2351	374	N	Y	FO	48	9	73.1	15.4	11.5	0	0	66.9	2.7	1.1	2.4	0	0	0
9	Bekker1994	Caracal	Stomach	South Africa	22.7526	-33.4384	337	N	Y	PI	109	141	97	2	1	0	0	26	10	30	20	10	1	0
10	Bester1982	Caracal	Stomach	South Africa	26.1096	-28.8222	511	N	Y	PI	109	97	90.72	8.24	1.03	0	0	17.52	6.58	11.34	42.3	12.37	0	0
11	Bothma1965	Caracal	Stomach	South Africa	23.8562	-29.7702	423	N	Y	PI	1	7	100	0	0	0	0	85.71	0	14.29	0	0	0	0
12	Braczkowski2012A	Caracal	Scat	South Africa	22.4506	-33.9664	590	N	Y	RF	102	124	91.8	8.1	0	0	0	69.3	0	13.7	0	0	8	0.8
12	Braczkowski2012B	Caracal	Scat	South Africa	22.5167	-33.9493	585	N	Y	RF	40	56	100	0	0	0	0	71.4	7.1	1.8	0	1.8	17.9	0
13	Chernyshev1958	Jungle cat	Combined Scat/Stomach	Tadzhikistan	-	-	504	Y	N	FO*^	100	UK	51.5	36.2	4.4	0	0	36.1	33.9	0	0	0	2.2	0
19	Drouilly2018A	Caracal	Scat	South Africa	20.892	-33.2152	186	N	Y	RF^	102	173	94.8	5.2	0	0	0	17.92	9.83	15.03	30.64	8.6	6.9	5.78
19	Drouilly2018B	Caracal	Scat	South Africa	20.6164	-33.5162	324	N	Y	RF^	80	164	94.24	6.7	3.05	0	0	73.78	5.49	6.71	0.61	0.61	0.61	2.44
20	Drouilly2020	Caracal	Kills	South Africa	20.6304	-33.5318	303	N	N	PI	46	46	91.3	2.17	6.52	0	0	4.35	10.86	10.86	34.78	23.91	6.52	0
25	Grobler1981	Caracal	Scat	South Africa	25.6211	-32.1833	413	N	Y	PI	200	225	93.7	5.3	0.9	0	0	5.3	10.6	23.6	0	53.3	0.9	0
25	Grobler1981	Caracal	Kills	South Africa	25.6211	-32.1833	413	N	N	PI	21	21	100	0	0	0	0	4.76	0	95.23	0	0	0	0
28	Heptner1941	Jungle cat	Stomach	Dagestan	47.7578	42.4596	421	N	Y	PI	1	10	100	0	0	0	0	100	0	0	0	0	0	0
29	Heptner1992A	Caracal	Stomach	Turkmenia	63.2138	38.6059	140	Y	Y	PI	5	9	88.89	11.11	0	0	0	66.67	22.22	0	0	0	0	0
29	Heptner1992B	Caracal	Stomach	Turkmenia	63.2138	38.6059	140	Y	N	NS	8	UK	100	0	0	0	0	62.5	37.5	0	0	0	0	0
30	Ishunin1965	Jungle cat	Scat	Uzbekistan	67.1402	37.3513	155	Y	Y	FO	472	639	74.58	14.9	10.5	0	0	66.35	7.97	0.26	0	0	0	0
31	Jansen2019	Caracal	Scat	South Africa	18.335	-30.2793	214	N	Y	PI	297	289	94.11	4.84	1.03	0	0	34.26	17.99	3.46	6.92	29.75	1.73	0
31	Jansen2019	Caracal	Kills	South Africa	18.335	-30.2793	214	N	N	PI	91	80	97.5	2.5	0	0	0	0	17.5	5	17.5	45	1.25	0
33	Johnsingh1983	Jungle cat	Scat	Nepal	76.4626	11.7823	1450	N	Y	NS	67	67	79.1	13.43	7.46	0	0	64.17	10.45	4.48	0	0	0	0
35	Khan1986	Jungle cat	Scat	India	75.4476	30.7484	566	Y	Y	NS	30	29	77.7	11.1	11.1	0	0	85.1	0	0	0	0	0	0
37	Lay1967	Jungle cat	Stomach	Iran	-	-	-	N	Y	PI	2	10	100	0	0	0	0	100	0	0	0	0	0	0
38	Leighton2020	Caracal	Combined Scat/Kills	South Africa	18.4	-34.0511	670	N	Y	PI	654	1298	63.89	31.78	4.33	0	0	47.22	0	1.78	0	9	5.11	0.78
39	Majumder2011	Jungle cat	Scat	India	79.3209	21.7302	1081	N	Y	RF	85	99	84.8	7.1	8.1	0	0	63.6	11.1	9.1	0	0	0	1
40	Melville2004	Caracal	Scat	Namibia	20.1155	-25.4586	220	N	Y	RF^	116	199	92.46	7.54	0	0	0	68.84	5.53	1.51	4.02	0	12.56	0
40	Melville2004	Caracal	Kills	South Africa	20.1155	-25.4586	220	N	N	PI	327	73	87.67	2.79	0	0	0	36.98	19.18	9.59	0	0	31.51	0
43	Momeni2019	Caracal	Scat	Iran	54.706	32.9713	87	N	Y	NS	22	25	88	12	0	0	0	72	8	8	0	0	0	0
47.4	Moolman1986A	Caracal	Scat	South Africa	25.5071	-32.1494	413	N	Y	NS	85	96	96.9	2.1	1	0	0	24	9.4	10.3	22.9	30.3	0	0
49.2	Moolman1986B	Caracal	Scat	South Africa	25.7181	-32.3021	423	N	Y	RF	100	118	94.9	4.3	0.8	0	0	8.5	15.3	13.5	0	52.5	5.1	0
51	Mukherjee2004B	Jungle cat	Scat	India	75.0362	26.1167	486	Y	Y	FO	69	128	63.7	22.43	13.88	0	0	53.01	1.07	6.41	1.07	0	0	2.14
52.8	Mukherjee2004A	Caracal	Scat	India	75.0362	26.1167	486	Y	Y	FO	25	102	82.11	11.49	6.39	0	0	71.89	0	0	0	0	0	10.22
54.6	Neils2018E	Caracal	Stomach	Namibia	18.75	-24.1288	317	N	Y	RF	202	328	72.56	20.12	4.88	0.91	0	20.12	8.84	26.22	3.96	9.45	3.96	1.52
56.4	Neils2018F	Caracal	Kills	Namibia	18.75	-24.1288	317	N	N	RF	688	688	90.5	7.6	1.9	0	0	4.7	7.1	53.6	1.5	15.8	7.8	0
58.2	Neils2018A	Caracal	Scat	Namibia	17.1742	-25.5057	213	N	Y	RF	53	77	82.3	12.7	5.1	0	0	12.7	10.1	17.7	1.3	32.9	1.3	6.3
60	Neils2018B	Caracal	Scat	Namibia	18.9479	-24.7314	221	N	Y	RF	65	95	83.4	13.3	3.3	0	0	17.8	7.8	46.7	2.2	0	8.9	0
61.8	Neils2018C	Caracal	Scat	Namibia	18.5882	-26.4873	157	N	Y	RF	48	70	78.7	18	3.3	0	0	18.1	18	34.4	3.3	0	4.9	0
63.6	Neils2018D	Caracal	Scat	Namibia	17.129	-22.9569	323	N	Y	RF	84	123	70.2	23.7	4.4	1.5	0	39.9	14.1	8.9	0.7	4.4	1.5	0.7
65.4	Niethammer1966	Jungle cat	Stomach	Afghanistan	-	-	283	Y	Y	PI	3	31	71	0	0	29	0	70.96	0	0	0	0	0	0
67.2	Palmer1988	Caracal	Scat	South Africa	22.5905	-32.3488	236	N	Y	NS	100	112	98.21	1.79	0	0	0	34.82	16.96	25	0	19.64	1.79	0
69	Pienaar1969	Caracal	Kills	South Africa	31.6859	-24.1228	553	N	N	PI	13	13	100	0	0	0	0	0	0	92.31	0	0	7.69	0
70.8	Pohl2015	Caracal	Scat	South Africa	26.1381	-30.4786	452	N	Y	RF^	145	148	92	7.97	0	0	0	19.56	27.53	7.97	13.04	19.56	4.34	0
72.6	Prakesh1959	Jungle cat	Stomach	India	72.1661	27.2738	210	Y	Y	PI	1	1	100	0	0	0	0	100	0	0	0	0	0	0
74.4	Pringle1979	Caracal	Stomach	South Africa	26.0842	-32.6825	515	N	N	FO	103	UK	100	0	0	0	0	0	0	0	74	18	0	8
76.2	Sapozhenkov1962	Caracal	Scat	Turkmenistan	63.1782	38.6764	138	Y	Y	FO	189	179	82.13	10.06	7.82	0	0	48.05	32.4	0	0	0	1.68	0
78	Schaller1967	Jungle cat	Scat	India	80.6132	22.3274	1442	N	Y	NS	27	29	93.1	0	6.8	0	0	93.1	0	0	0	0	0	0
79.8	Smithers1971	Caracal	Stomach	Botswana	-	-	412	N	Y	PI	10	11	63.64	27.27	9.09	0	0	45.45	9.09	0	9.09	0	0	0
81.6	Stuart1991	Caracal	Stomach	South Africa	23.8638	-33.1628	360	N	Y	PI	246	277	92	8	0	0	0	10.77	7.08	33.23	28	6.77	6.15	0
83.4	Stuart1991	Caracal	Scat	South Africa	23.8638	-33.1628	360	N	Y	RF	248	310	94.8	5.2	0	0	0	50	5.2	10.9	16.8	9	2.9	0
85.2	Stuart1991	Caracal	Kills	South Africa	23.8638	-33.1628	360	N	N	PI	28	28	100	0	0	0	0	0	0	100	0	0	0	0
87	Stuart2007	Caracal	Scat	Saudi Arabia	55.962	25.1266	162	N	Y	RF	12	14	85.64	14.28	0	0	0	7.14	0	0	78.5	0	0	0
88.8	Vereshchagin1942	Jungle cat	Stomach	Azerbaizhan	-	-	360	N	Y	PI	5	14	57.14	21.43	14.28	0	7.14	50		7	0	0		0
90.6	Viljoen1973	Caracal	Stomach	South Africa	30.97	-25.47	745	N	Y	PI	2	3	33.33	66.66	0	0	0	0	0	66.66	0	0	0	0
92.4	Weisbein1990	Caracal	Unknown	Israel	35.1852	30.702	456	N	N	UK*^	UK	UK	62	24	6.1	0	0	UK	UK	UK	UK	UK	UK	UK
