# Supplementary material for: A review of caracal and jungle cat diets across their geographical ranges during 1842–2021
Source: Ecol Evol. 2023 May 25;13(5):e10130. doi: 10.1002/ece3.10130 (PMC10212689; doi:10.1002/ece3.10130)
Supplement: Supplementary file 6 — Table S1 [file ECE3-13-e10130-s001.xlsx]

## Sheet: Table S5
Table S1 Morphological measurements of dead caracal (Caracal caracal) and jungle cat (Felis chaus) in Iran during April 2012–February 2021.
Species name	Gender	Cause of death	Weight (kg)	Body length with head (cm)	Tail length (cm)	Hind foot length (cm)	Ear length (cm)	Neck circumference (cm)	Chest circumference (cm)	Height at the shoulder (cm)
Caracal	Male	Vehicle collision	8.76	81	27	19	9	25	43	44
Caracal	Female	Vehicle collision	8.14	82	28	19	9	25	42	43
Caracal	Female	Vehicle collision	6.84	64	26	17	9	24	30	35
Caracal	Male	Vehicle collision	7.45	78	28	18	8.5	23	39	42
Caracal	Female	Vehicle collision	5.42	78	24	17.5	8.5	23	29	31
Caracal	Female	Vehicle collision	7.78	79	29	18.5	8	24	36	38
Caracal	Female	Vehicle collision	7.21	69	26	17	8	24	34	37
Caracal	Female	Vehicle collision	7.85	75	27	18	8	25	41	42
Caracal	Male	Herding dogs	8.62	85	27	17	8.5	23	39	39
Caracal	Male	Vehicle collision	6.91	76	26	21	9	24	36	39
Caracal	Male	Vehicle collision	8.08	76	26	21	9	24	39	41
Caracal	Female	Vehicle collision	7.36	80	28	18.5	8.5	24	40	41
Caracal	Male	Vehicle collision	8.62	88	29.5	20	9	25	42	44
Jungle cat	Male	Vehicle collision	6.4	92	28	15	8	26	46	Not measured
Jungle cat	Female	Poached	3.9	60	25	14	7	19	30	Not measured
Jungle cat	Male	Vehicle collision	7.44	68	32	18.5	8.5	25	47	Not measured
Jungle cat	Male	Vehicle collision	6.5	65	27	16	7	25	46	Not measured
Jungle cat	Female	Vehicle collision	4.6	64	27	17.5	8	19	34	Not measured
Caracal	Male	Vehicle collision	6.88	87	28	19	8.5	24	39	40
Jungle cat	Male	Vehicle collision	6.5	72	27	17	7	26	43	Not measured
Caracal	Female	Vehicle collision	6.95	62	25	17	8	23	35	39
Jungle cat	Male	Vehicle collision	7.3	73	28	17	7.5	25	45	Not measured
Caracal	Male	Vehicle collision	9.82	89	28	20	9	26	45	46
Jungle cat	Male	Vehicle collision	5.8	69	29	18	7	23	39	Not measured
Caracal	Female	Vehicle collision	7.74	71	26	18	8.5	25	40	40
Caracal	Male	Vehicle collision	7.54	78	28	18	9	24	42	44
Caracal	Female	Herding dogs	8.64	83	26	18	8	24	42	42
Caracal	Male	Vehicle collision	9.2	84	30	19	9	26	42	44
Jungle cat	Female	Vehicle collision	4.96	63	28	14.5	7.5	23	32	Not measured
Jungle cat	Male	Vehicle collision	7.9	85	30	19.5	8.5	27	47	Not measured
Jungle cat	Female	Poached	5.7	67	27	15	7	23	38	Not measured
Caracal	Female	Vehicle collision	7.35	79	25	20	8.5	24	41	40
Caracal	Male	Vehicle collision	4.52	68	25	17	8.5	23	27	29
Jungle cat	Female	Vehicle collision	6.7	70	29	17	7	23	43	Not measured
Jungle cat	Female	Poached	8	91	31	18	8.5	25	49	Not measured
Caracal	Female	Vehicle collision	6.54	73	27.5	17	8	23	36	39
Caracal	Male	Vehicle collision	5.95	67	26	16.5	8	23	35	37
Jungle cat	Female	Vehicle collision	5.2	65	28	17	7	23	34	Not measured
Jungle cat	Male	Poached	4.8	62	26	16.5	7	19	32	Not measured
Jungle cat	Female	Poached	7.7	78	30	18	8	25	42	Not measured
Jungle cat	Male	Vehicle collision	7.4	79	31	19	8	24	47	Not measured
Jungle cat	Female	Poached	7.1	69	29	16	7.5	26	44	Not measured
Jungle cat	Female	Poached	4.9	60	26	16	8	20	34	Not measured
Jungle cat	Male	Vehicle collision	8	74	25	17.5	7.5	26	48	Not measured
Jungle cat	Male	Vehicle collision	7.5	83	28	13	8	26	45	Not measured
Jungle cat	Male	Vehicle collision	7.8	79	32	19	8	26	46	Not measured
Jungle cat	Male	Vehicle collision	5.7	69	28	15.5	7.5	24	37	Not measured
Jungle cat	Female	Vehicle collision	4.9	65	27	16	7	22	32	Not measured
Jungle cat	Male	Poached	7.5	68	30	15	8	25	45	Not measured
Caracal	Male	Vehicle collision	8.2	84	29	19.5	9	26	44	45
Jungle cat	Female	Vehicle collision	6.1	67	28	16	7	25	45	Not measured
Jungle cat	Male	Poached	5.9	64	29	16	8	22	38	Not measured
Jungle cat	Female	Vehicle collision	6.7	66	26	17	7	24	45	Not measured
Jungle cat	Male	Vehicle collision	6.3	68	29	17.5	7	26	43	Not measured
Jungle cat	Female	Vehicle collision	6.5	69	27	15	7	24	45	Not measured
Jungle cat	Female	Vehicle collision	5.8	62	27	17	7	22	35	Not measured
Caracal	Female	Vehicle collision	8.15	86	29	18	8.5	26	42	43
Jungle cat	Male	Vehicle collision	7.4	75	29	18	8	26	45	Not measured
Jungle cat	Female	Vehicle collision	5.3	66	27	17.5	7.5	22	36	Not measured
Jungle cat	Male	Vehicle collision	6.8	69	28	18	7	26	46	Not measured
Jungle cat	Female	Poached	6.9	65	26	16.5	7	26	43	Not measured
Jungle cat	Male	Vehicle collision	4.8	66	27	17	7	19	31	Not measured
Jungle cat	Female	Vehicle collision	7.8	72	29	16.5	7	24	45	Not measured
Jungle cat	Male	Vehicle collision	5.7	68	30	16	8	23	36	Not measured
Caracal	Female	Vehicle collision	7.4	79	28	18	8	25	39	40
Jungle cat	Male	Vehicle collision	7.3	75	30	18	8	26	46	Not measured
Jungle cat	Male	Poached	6.8	73	30	17.5	8	25	44	Not measured
Jungle cat	Female	Vehicle collision	4.9	60	25	15	7	20	36	Not measured
Caracal	Female	Vehicle collision	8.3	80	28.5	18	8.5	25	44	44
Jungle cat	Female	Vehicle collision	7.4	80	31	20	8	26	46	Not measured
Caracal	Male	Vehicle collision	9.3	87	29	19	9	26	44	46
Jungle cat	Female	Vehicle collision	7.4	81	29	16.5	7	25	47	Not measured
Caracal	Female	Vehicle collision	8.9	84	29	18.5	8.5	24	42	44
Jungle cat	Male	Vehicle collision	5.3	67	28	16	7	24	33	Not measured
Caracal	Male	Vehicle collision	9.25	90	30	19.5	9	26	47	47
Jungle cat	Male	Vehicle collision	7.4	72	30	18	8	24	46	Not measured
Jungle cat	Female	Vehicle collision	6.9	75	29	17	7	25	46	Not measured
Jungle cat	Female	Poached	6.4	78	28	15	7	25	44	Not measured
Jungle cat	Male	Vehicle collision	6.2	64	28	16.5	7	24	42	Not measured
Jungle cat	Male	Vehicle collision	5.8	67	28	17	8	24	37	Not measured
Jungle cat	Male	Vehicle collision	4.8	65	28	17.5	7.5	20	37	Not measured
Jungle cat	Male	Vehicle collision	6.1	71	28	17.5	8	25	41	Not measured
Jungle cat	Female	Vehicle collision	5.7	70	28	16	7	21	34	Not measured
Jungle cat	Female	Vehicle collision	5.4	71	27	16.5	7	21	39	Not measured
Jungle cat	Female	Vehicle collision	5.1	61	25	15.5	7.5	21	36	Not measured
Jungle cat	Female	Vehicle collision	8	83	29	17	7	26	47	Not measured
Jungle cat	Female	Vehicle collision	6.9	71	28	16	8	26	45	Not measured
